# Supplementary material for: Long-term genetic selection reduced prevalence of hip and elbow dysplasia in 60 dog breeds
Source: PLoS One. 2017 Feb 24;12(2):e0172918. doi: 10.1371/journal.pone.0172918 (PMC5325577; doi:10.1371/journal.pone.0172918)
Supplement: S3 Table — (XLSX) [file pone.0172918.s003.xlsx]

## Sheet: Hip Counts
Year Of Diagnosis	Hip Score 1	Hip Score 2	Hip Score 3	Hip Score 4	Hip Score 5	Hip Score 6	Hip Score 7	Breed
1977	0	1	0	0	0	0	0	ACD
1980	0	1	1	0	0	0	0	ACD
1981	0	4	1	0	1	0	0	ACD
1982	0	9	2	0	0	0	0	ACD
1983	0	4	4	0	0	0	0	ACD
1984	0	5	2	4	0	0	0	ACD
1985	0	11	6	2	1	0	0	ACD
1986	0	22	10	1	1	0	0	ACD
1987	0	26	11	6	3	0	0	ACD
1988	3	49	21	10	7	1	0	ACD
1989	2	39	22	10	3	0	0	ACD
1990	2	34	18	8	2	1	0	ACD
1991	6	46	26	5	5	1	0	ACD
1992	2	80	21	10	7	0	0	ACD
1993	3	86	30	12	4	0	0	ACD
1994	1	62	26	7	6	1	0	ACD
1995	4	95	36	11	3	0	0	ACD
1996	3	80	36	18	2	0	0	ACD
1997	9	84	32	11	6	1	0	ACD
1998	6	93	42	16	6	0	0	ACD
1999	8	107	44	14	7	0	0	ACD
2000	7	85	26	9	2	1	0	ACD
2001	6	68	29	11	1	0	0	ACD
2002	2	97	30	19	6	0	0	ACD
2003	11	75	29	8	8	0	0	ACD
2004	5	76	28	8	3	0	0	ACD
2005	10	81	24	10	4	0	0	ACD
2006	11	66	21	15	4	0	0	ACD
2007	12	69	29	14	9	1	0	ACD
2008	16	74	26	21	3	0	0	ACD
2009	7	88	22	23	1	1	0	ACD
2010	6	82	34	15	5	1	0	ACD
2011	9	82	31	16	0	0	0	ACD
2012	9	104	29	18	3	0	0	ACD
2013	12	82	24	15	1	0	0	ACD
2014	13	83	35	15	3	0	0	ACD
1972	0	1	0	0	0	0	0	AK
1973	0	1	1	0	0	0	0	AK
1974	2	40	13	10	2	0	0	AK
1975	9	69	23	9	6	0	0	AK
1976	15	82	26	18	2	6	0	AK
1977	23	115	22	17	11	0	0	AK
1978	12	99	37	23	7	0	0	AK
1979	10	109	34	18	10	2	0	AK
1980	16	115	70	29	14	2	0	AK
1981	19	152	42	29	31	1	0	AK
1982	25	182	62	24	20	3	0	AK
1983	27	191	69	22	14	2	0	AK
1984	26	250	88	47	28	0	0	AK
1985	50	225	95	42	27	4	1	AK
1986	58	284	89	55	34	4	0	AK
1987	65	292	97	73	42	3	1	AK
1988	80	279	109	71	33	4	0	AK
1989	107	291	106	69	43	7	1	AK
1990	107	297	104	63	29	3	1	AK
1991	99	377	109	50	27	7	0	AK
1992	120	415	112	53	28	4	2	AK
1993	127	464	131	50	35	5	0	AK
1994	147	402	103	54	20	2	0	AK
1995	155	416	85	48	22	6	1	AK
1996	142	348	96	47	20	2	0	AK
1997	140	346	84	44	18	1	0	AK
1998	121	315	82	34	26	1	0	AK
1999	162	300	48	41	17	0	0	AK
2000	147	234	54	28	13	2	0	AK
2001	133	204	43	22	11	1	0	AK
2002	91	216	43	15	12	0	0	AK
2003	124	152	29	15	6	4	0	AK
2004	99	184	21	10	4	0	0	AK
2005	77	152	24	9	3	0	0	AK
2006	77	153	22	18	1	1	0	AK
2007	101	134	16	13	5	0	0	AK
2008	89	117	26	11	3	0	0	AK
2009	76	118	17	8	6	0	0	AK
2010	77	108	14	8	1	0	0	AK
2011	61	107	10	8	3	0	0	AK
2012	67	132	10	9	3	1	0	AK
2013	50	125	14	20	4	0	0	AK
2014	57	86	14	11	8	0	0	AK
1972	1	1	0	0	0	0	0	AM
1973	2	6	5	3	1	0	0	AM
1974	28	148	40	22	13	5	0	AM
1975	28	192	52	37	14	0	0	AM
1976	41	218	68	33	18	0	0	AM
1977	50	222	43	25	20	0	0	AM
1978	38	240	37	31	18	3	0	AM
1979	33	234	45	23	14	2	0	AM
1980	39	254	48	23	26	1	0	AM
1981	39	260	34	40	17	0	0	AM
1982	36	235	45	24	15	0	0	AM
1983	34	242	53	28	22	4	0	AM
1984	48	265	46	14	24	1	0	AM
1985	67	208	41	16	21	3	0	AM
1986	68	223	51	26	18	2	0	AM
1987	67	255	50	29	22	0	0	AM
1988	83	249	44	35	24	4	0	AM
1989	86	220	60	30	18	1	1	AM
1990	84	222	46	31	12	5	0	AM
1991	76	261	62	36	17	2	0	AM
1992	66	306	64	40	28	0	0	AM
1993	76	236	50	19	18	2	0	AM
1994	99	296	45	26	16	2	1	AM
1995	74	269	52	32	17	2	0	AM
1996	76	264	47	25	12	0	0	AM
1997	65	208	58	22	11	0	0	AM
1998	66	222	53	17	13	1	0	AM
1999	87	213	51	28	8	4	0	AM
2000	106	182	33	18	6	2	0	AM
2001	64	160	28	17	6	2	0	AM
2002	74	204	35	12	7	0	0	AM
2003	67	175	31	12	6	0	0	AM
2004	61	150	31	11	5	2	0	AM
2005	60	160	18	11	6	0	0	AM
2006	57	176	19	24	6	1	1	AM
2007	47	162	23	23	5	0	0	AM
2008	52	132	21	10	3	0	0	AM
2009	51	142	19	8	7	2	0	AM
2010	50	109	23	16	6	0	0	AM
2011	54	118	11	12	3	0	0	AM
2012	44	116	15	12	6	0	0	AM
2013	51	112	17	11	2	0	0	AM
2014	39	101	15	11	0	0	0	AM
2015	1	0	0	0	0	0	0	AM
1902	1	1	0	0	0	0	0	ANS
1975	0	0	0	2	0	0	0	ANS
1976	0	0	0	1	0	0	0	ANS
1978	0	2	0	0	0	0	0	ANS
1980	0	1	0	1	0	0	0	ANS
1981	0	6	2	2	0	1	0	ANS
1982	0	4	3	0	0	0	0	ANS
1983	1	6	1	1	0	0	0	ANS
1984	0	7	5	2	1	1	0	ANS
1985	0	10	4	0	2	0	0	ANS
1986	3	10	5	1	3	1	0	ANS
1987	1	20	4	4	2	0	0	ANS
1988	4	20	2	1	1	1	0	ANS
1989	4	12	4	3	1	1	0	ANS
1990	9	29	5	2	6	0	1	ANS
1991	8	21	7	3	2	0	0	ANS
1992	8	25	4	3	2	0	0	ANS
1993	16	44	6	2	1	0	0	ANS
1994	7	53	10	5	2	3	1	ANS
1995	13	63	9	3	2	0	1	ANS
1996	23	58	11	5	2	2	0	ANS
1997	17	42	9	4	4	0	1	ANS
1998	10	45	9	6	4	1	0	ANS
1999	13	40	6	3	1	1	0	ANS
2000	16	40	4	0	5	0	0	ANS
2001	17	35	6	1	0	0	0	ANS
2002	14	32	4	1	1	0	0	ANS
2003	7	30	7	2	3	1	0	ANS
2004	17	29	5	0	2	0	0	ANS
2005	4	56	6	0	5	1	0	ANS
2006	25	49	7	5	0	0	0	ANS
2007	17	44	8	5	1	0	1	ANS
2008	18	44	3	4	3	0	0	ANS
2009	14	56	6	6	3	0	0	ANS
2010	11	37	12	4	3	1	0	ANS
2011	12	57	3	4	1	0	0	ANS
2012	18	46	9	2	2	1	0	ANS
2013	12	40	7	7	0	0	0	ANS
2014	20	64	5	5	2	0	0	ANS
1902	0	1	0	0	0	0	0	AS
1974	8	39	6	1	0	0	0	AS
1975	17	70	12	7	5	0	0	AS
1976	15	126	24	10	6	1	0	AS
1977	33	143	17	6	7	2	0	AS
1978	28	138	30	8	9	3	0	AS
1979	33	169	22	8	5	0	0	AS
1980	20	172	29	16	5	3	0	AS
1981	22	183	28	7	10	1	0	AS
1982	16	162	34	7	7	2	0	AS
1983	25	203	39	9	7	1	0	AS
1984	26	249	35	10	12	2	1	AS
1985	29	260	39	10	10	0	0	AS
1986	37	252	51	11	12	2	0	AS
1987	48	276	47	18	11	3	0	AS
1988	81	351	66	27	19	3	0	AS
1989	73	366	84	17	15	4	0	AS
1990	87	415	81	22	18	3	1	AS
1991	101	489	85	25	17	6	1	AS
1992	88	592	108	18	19	2	0	AS
1993	115	676	111	25	8	8	1	AS
1994	126	691	81	26	15	2	0	AS
1995	161	739	104	26	24	4	0	AS
1996	164	846	136	26	29	2	0	AS
1997	185	799	149	40	27	4	0	AS
1998	211	820	169	42	26	5	0	AS
1999	274	927	133	38	29	1	0	AS
2000	292	870	128	35	25	3	0	AS
2001	256	794	115	54	27	3	2	AS
2002	236	911	114	29	9	1	1	AS
2003	211	880	106	24	15	2	0	AS
2004	237	959	113	34	17	6	1	AS
2005	247	996	147	46	24	1	0	AS
2006	230	840	113	47	17	3	0	AS
2007	232	872	127	49	18	4	0	AS
2008	256	755	130	42	20	6	0	AS
2009	285	735	87	30	20	6	0	AS
2010	287	808	102	42	13	0	0	AS
2011	220	728	93	40	15	2	0	AS
2012	201	792	84	33	17	1	0	AS
2013	244	773	79	37	19	1	0	AS
2014	204	718	71	43	14	0	0	AS
1972	0	1	0	0	0	0	0	BC
1974	0	3	2	0	0	0	0	BC
1975	1	8	2	0	0	0	0	BC
1976	4	15	4	0	0	0	0	BC
1977	2	16	1	0	2	1	0	BC
1978	2	26	4	0	0	1	0	BC
1979	4	34	4	1	1	1	0	BC
1980	6	21	8	1	4	0	0	BC
1981	9	67	7	3	2	3	0	BC
1982	6	60	5	5	3	1	0	BC
1983	8	62	18	5	3	5	0	BC
1984	8	75	8	4	3	1	1	BC
1985	18	79	16	6	2	4	0	BC
1986	13	75	15	4	4	1	0	BC
1987	11	86	17	4	8	1	0	BC
1988	14	77	14	4	3	1	0	BC
1989	18	79	24	4	8	0	0	BC
1990	22	67	25	4	2	1	0	BC
1991	14	89	32	6	7	1	0	BC
1992	19	107	13	4	2	0	1	BC
1993	29	96	18	2	1	0	0	BC
1994	20	111	15	4	4	0	0	BC
1995	23	124	17	3	0	1	0	BC
1996	29	113	19	4	2	1	0	BC
1997	37	137	26	5	4	0	1	BC
1998	17	94	20	2	2	0	0	BC
1999	41	118	14	4	3	0	0	BC
2000	29	122	21	6	8	1	0	BC
2001	28	105	12	4	1	0	0	BC
2002	21	84	10	1	1	0	0	BC
2003	18	87	10	1	0	0	0	BC
2004	21	107	13	4	2	1	0	BC
2005	29	94	16	3	1	0	0	BC
2006	23	71	17	10	2	0	0	BC
2007	44	71	10	2	0	0	0	BC
2008	30	72	11	1	0	0	0	BC
2009	30	55	11	1	1	0	0	BC
2010	34	68	10	2	1	0	0	BC
2011	30	60	6	4	1	0	0	BC
2012	17	58	7	0	1	0	0	BC
2013	21	69	4	1	0	0	0	BC
2014	15	34	3	2	0	0	0	BC
1974	1	5	4	1	0	0	0	BCF
1975	0	3	2	1	1	0	0	BCF
1976	8	35	6	6	0	1	0	BCF
1977	9	21	6	0	0	0	0	BCF
1978	3	12	1	0	0	0	0	BCF
1979	5	10	5	1	1	1	0	BCF
1980	1	14	4	2	0	0	0	BCF
1981	2	10	1	0	0	1	0	BCF
1982	0	7	1	0	0	0	0	BCF
1983	0	12	4	0	0	0	0	BCF
1984	1	9	5	2	0	0	0	BCF
1985	2	15	5	2	0	0	0	BCF
1986	0	17	2	1	0	0	0	BCF
1987	2	29	14	3	2	0	0	BCF
1988	1	18	12	2	1	0	0	BCF
1989	4	19	15	4	1	0	0	BCF
1990	5	34	9	3	0	0	0	BCF
1991	4	34	12	1	0	0	0	BCF
1992	6	51	14	2	2	0	0	BCF
1993	8	60	25	3	0	0	0	BCF
1994	11	98	20	2	0	1	0	BCF
1995	7	83	19	4	2	0	0	BCF
1996	18	88	30	5	2	0	0	BCF
1997	17	100	32	4	2	1	0	BCF
1998	23	111	34	6	0	0	0	BCF
1999	23	110	28	10	2	0	0	BCF
2000	22	107	18	8	3	0	0	BCF
2001	21	92	20	6	1	0	0	BCF
2002	16	98	16	4	1	0	0	BCF
2003	19	106	24	5	0	1	0	BCF
2004	13	99	31	5	2	0	0	BCF
2005	16	91	27	7	1	0	0	BCF
2006	18	107	39	10	2	0	0	BCF
2007	19	89	27	11	0	0	0	BCF
2008	18	92	23	3	3	0	0	BCF
2009	26	83	26	9	1	1	0	BCF
2010	17	74	20	6	1	0	0	BCF
2011	20	76	6	8	2	1	0	BCF
2012	14	74	15	12	0	0	0	BCF
2013	20	78	21	6	1	1	0	BCF
2014	22	52	6	4	0	0	0	BCF
1974	0	1	0	0	1	0	0	BCO
1975	0	0	1	0	0	0	0	BCO
1976	0	1	0	0	1	0	0	BCO
1978	0	6	0	1	1	0	0	BCO
1979	0	3	1	1	0	0	0	BCO
1980	0	0	0	2	0	0	0	BCO
1981	0	5	2	0	0	0	0	BCO
1982	0	8	3	1	0	0	0	BCO
1983	0	12	7	2	2	0	0	BCO
1984	1	31	6	2	4	1	0	BCO
1985	3	39	6	4	3	1	0	BCO
1986	5	58	16	2	2	1	0	BCO
1987	9	76	18	11	9	2	0	BCO
1988	9	69	16	12	8	1	0	BCO
1989	14	81	13	13	2	1	0	BCO
1990	12	81	28	15	11	1	0	BCO
1991	16	108	35	19	4	1	0	BCO
1992	14	123	35	10	12	3	0	BCO
1993	35	167	29	16	10	3	0	BCO
1994	32	187	36	21	6	0	0	BCO
1995	27	199	41	21	9	1	1	BCO
1996	45	240	49	12	22	0	0	BCO
1997	37	251	52	31	21	0	0	BCO
1998	46	275	64	32	17	3	0	BCO
1999	62	263	56	31	31	1	1	BCO
2000	63	287	46	24	26	3	0	BCO
2001	85	334	52	24	15	2	0	BCO
2002	72	332	59	17	22	2	0	BCO
2003	70	393	65	23	17	7	1	BCO
2004	75	391	59	36	13	3	0	BCO
2005	73	368	51	27	16	0	0	BCO
2006	74	361	73	35	23	1	0	BCO
2007	86	369	58	34	28	3	0	BCO
2008	107	377	53	43	16	0	0	BCO
2009	79	371	65	28	14	3	0	BCO
2010	100	339	51	34	16	2	0	BCO
2011	95	381	64	37	12	1	1	BCO
2012	91	336	48	26	15	1	0	BCO
2013	90	420	50	33	11	1	0	BCO
2014	95	308	44	33	8	0	0	BCO
1971	0	0	1	0	0	0	0	BF
1972	0	0	1	0	0	0	0	BF
1974	0	7	4	4	1	0	0	BF
1975	2	9	8	8	2	0	0	BF
1976	2	27	11	5	5	0	0	BF
1977	3	33	18	12	5	1	0	BF
1978	2	34	22	11	6	0	0	BF
1979	1	44	23	14	5	1	0	BF
1980	3	56	27	5	7	0	0	BF
1981	1	47	27	8	9	1	0	BF
1982	5	62	26	11	6	1	0	BF
1983	7	88	31	13	4	2	0	BF
1984	5	94	38	18	12	2	0	BF
1985	9	117	58	21	11	0	0	BF
1986	9	121	60	27	13	1	0	BF
1987	8	114	52	36	16	1	0	BF
1988	19	154	78	28	23	2	0	BF
1989	14	145	69	37	22	4	0	BF
1990	9	134	60	29	13	5	0	BF
1991	20	144	70	30	13	1	1	BF
1992	15	173	68	35	13	0	0	BF
1993	22	146	59	32	18	3	1	BF
1994	20	188	70	19	10	3	0	BF
1995	25	158	82	25	8	3	0	BF
1996	24	228	81	19	13	1	0	BF
1997	16	213	77	29	13	2	0	BF
1998	20	190	92	22	12	4	0	BF
1999	29	174	65	21	12	1	0	BF
2000	21	151	59	20	9	1	1	BF
2001	19	142	44	21	10	1	0	BF
2002	13	149	59	13	9	1	0	BF
2003	12	129	54	18	5	0	0	BF
2004	13	127	38	14	4	1	0	BF
2005	12	115	29	16	5	1	0	BF
2006	12	133	43	25	6	0	0	BF
2007	11	125	33	16	6	0	0	BF
2008	13	101	42	12	3	0	0	BF
2009	32	90	23	14	3	0	0	BF
2010	22	101	30	13	4	0	0	BF
2011	17	91	36	11	3	0	0	BF
2012	18	86	28	12	5	0	0	BF
2013	13	75	28	15	4	0	0	BF
2014	14	92	22	11	4	0	0	BF
1973	0	1	0	0	0	0	0	BL
1974	1	6	11	1	4	1	0	BL
1975	0	15	6	4	2	0	0	BL
1976	0	16	15	6	0	0	0	BL
1977	0	29	17	11	5	0	0	BL
1978	0	17	14	5	5	0	0	BL
1979	0	16	13	6	1	1	0	BL
1980	0	17	23	11	10	2	0	BL
1981	0	31	17	6	5	2	0	BL
1982	0	28	19	7	11	2	0	BL
1983	0	48	27	12	8	1	0	BL
1984	1	35	23	15	13	3	1	BL
1985	2	38	23	9	7	0	0	BL
1986	2	22	24	11	14	0	0	BL
1987	0	33	22	16	7	3	0	BL
1988	1	17	17	13	2	0	0	BL
1989	1	21	17	11	10	1	0	BL
1990	0	25	14	11	10	1	1	BL
1991	3	13	19	7	5	2	1	BL
1992	1	30	21	9	8	0	1	BL
1993	4	34	26	8	4	1	0	BL
1994	4	36	24	4	5	1	0	BL
1995	3	36	10	9	9	0	0	BL
1996	2	36	26	7	7	1	0	BL
1997	3	51	28	13	6	0	0	BL
1998	3	42	34	17	9	2	0	BL
1999	1	43	21	9	13	0	0	BL
2000	4	37	24	18	11	0	0	BL
2001	6	38	15	15	8	4	0	BL
2002	3	56	21	10	7	1	0	BL
2003	2	41	26	14	2	1	0	BL
2004	5	35	27	10	3	0	0	BL
2005	3	40	12	5	2	2	0	BL
2006	3	31	18	15	3	1	0	BL
2007	4	31	19	19	10	0	0	BL
2008	5	41	23	20	8	1	0	BL
2009	4	30	21	10	4	1	0	BL
2010	1	19	14	2	6	0	0	BL
2011	6	45	14	6	1	0	0	BL
2012	2	32	9	6	2	0	0	BL
2013	0	25	14	8	6	0	0	BL
2014	2	31	14	9	1	0	0	BL
1976	0	0	1	0	0	0	0	BM
1977	0	0	1	0	1	0	0	BM
1978	0	2	0	1	1	0	0	BM
1979	0	1	0	0	0	0	0	BM
1980	0	2	1	0	1	0	0	BM
1981	0	4	0	1	2	0	0	BM
1982	2	8	1	0	1	0	0	BM
1983	3	16	2	0	0	0	0	BM
1984	1	6	2	0	0	0	0	BM
1985	1	6	2	0	0	0	0	BM
1986	2	17	1	0	0	0	0	BM
1987	4	20	0	1	0	0	0	BM
1988	6	22	0	0	0	0	0	BM
1989	5	26	5	1	2	0	0	BM
1990	9	27	9	1	1	0	0	BM
1991	7	30	3	2	1	0	0	BM
1992	11	47	5	3	1	1	0	BM
1993	6	65	12	3	1	0	0	BM
1994	14	67	7	6	4	0	0	BM
1995	20	50	5	1	0	1	0	BM
1996	15	73	17	1	3	0	0	BM
1997	23	68	23	5	4	0	0	BM
1998	14	72	12	3	3	0	0	BM
1999	19	58	9	2	5	0	0	BM
2000	21	58	10	3	7	0	0	BM
2001	20	61	12	2	1	0	0	BM
2002	22	70	10	3	1	0	0	BM
2003	17	62	12	2	4	0	0	BM
2004	24	84	10	2	3	0	0	BM
2005	17	85	14	7	1	0	0	BM
2006	28	88	10	2	0	0	0	BM
2007	26	92	7	6	0	0	0	BM
2008	33	93	10	5	2	0	0	BM
2009	31	77	12	5	0	0	0	BM
2010	27	80	12	3	2	0	0	BM
2011	27	88	10	5	0	1	0	BM
2012	34	98	4	3	0	0	0	BM
2013	38	93	6	7	0	0	0	BM
2014	30	100	11	6	2	0	0	BM
1973	0	0	0	1	0	0	0	BMD
1974	0	2	2	2	4	0	0	BMD
1975	2	7	3	3	5	2	0	BMD
1976	4	13	8	3	5	2	0	BMD
1977	2	16	9	5	3	0	0	BMD
1978	3	36	13	7	5	1	0	BMD
1979	2	34	17	3	9	3	0	BMD
1980	0	34	16	10	16	2	0	BMD
1981	1	34	12	11	12	3	0	BMD
1982	1	51	14	5	21	3	0	BMD
1983	1	58	37	11	23	1	0	BMD
1984	4	78	34	18	25	4	0	BMD
1985	5	80	34	15	18	3	0	BMD
1986	11	94	39	26	17	5	1	BMD
1987	12	111	45	27	25	2	0	BMD
1988	17	134	60	34	26	4	0	BMD
1989	23	169	56	44	26	6	0	BMD
1990	19	171	92	49	19	8	0	BMD
1991	32	163	58	42	20	4	0	BMD
1992	25	198	89	37	23	3	0	BMD
1993	30	247	83	33	21	3	0	BMD
1994	53	292	75	31	19	5	1	BMD
1995	64	267	83	33	26	6	1	BMD
1996	40	292	76	36	25	3	0	BMD
1997	52	322	90	58	36	1	1	BMD
1998	62	292	124	62	38	0	0	BMD
1999	96	331	75	47	29	1	0	BMD
2000	105	303	82	48	23	6	0	BMD
2001	98	307	84	37	21	3	0	BMD
2002	76	358	105	44	27	3	0	BMD
2003	111	434	85	43	23	2	0	BMD
2004	161	545	114	76	33	3	0	BMD
2005	133	542	100	81	46	6	0	BMD
2006	138	580	138	83	46	8	0	BMD
2007	144	474	110	75	45	10	1	BMD
2008	188	475	110	73	30	4	1	BMD
2009	199	477	105	68	47	4	0	BMD
2010	200	431	102	91	33	4	0	BMD
2011	155	466	95	72	19	4	0	BMD
2012	134	471	85	53	32	9	0	BMD
2013	148	481	65	79	32	5	0	BMD
2014	144	478	68	71	27	2	0	BMD
1974	0	10	3	1	2	1	0	BMF
1975	2	15	8	7	2	0	0	BMF
1976	2	24	9	9	1	0	0	BMF
1977	2	17	7	6	4	1	0	BMF
1978	0	11	10	1	8	0	0	BMF
1979	0	15	10	4	6	1	0	BMF
1980	0	14	8	5	6	2	0	BMF
1981	0	21	10	6	6	3	0	BMF
1982	0	16	11	9	6	2	0	BMF
1983	0	21	8	6	4	2	0	BMF
1984	0	21	14	9	11	2	0	BMF
1985	1	23	11	7	10	2	0	BMF
1986	0	19	6	15	6	2	0	BMF
1987	1	27	25	10	7	2	0	BMF
1988	1	33	25	6	11	2	0	BMF
1989	1	24	16	10	8	1	0	BMF
1990	1	31	28	14	10	1	1	BMF
1991	4	25	33	22	13	9	0	BMF
1992	9	61	39	19	19	3	0	BMF
1993	6	74	44	16	12	10	0	BMF
1994	7	114	53	25	17	1	1	BMF
1995	12	147	63	32	23	0	2	BMF
1996	6	125	81	34	19	5	0	BMF
1997	12	138	66	41	25	2	2	BMF
1998	8	142	77	42	24	4	0	BMF
1999	12	117	55	39	17	1	1	BMF
2000	23	117	60	29	16	1	0	BMF
2001	9	82	48	27	25	2	0	BMF
2002	9	125	35	32	10	2	0	BMF
2003	12	117	47	27	11	4	0	BMF
2004	7	100	55	30	9	2	0	BMF
2005	8	117	41	39	15	0	0	BMF
2006	7	105	39	39	13	3	0	BMF
2007	9	87	37	35	20	2	0	BMF
2008	12	105	40	22	10	1	2	BMF
2009	9	86	27	28	4	2	0	BMF
2010	12	86	36	22	9	2	0	BMF
2011	7	64	20	19	8	1	0	BMF
2012	5	80	27	21	8	0	0	BMF
2013	7	72	36	17	6	0	0	BMF
2014	5	81	22	10	9	1	0	BMF
1972	0	1	0	1	0	0	0	BS
1973	0	8	2	0	0	0	0	BS
1974	12	57	28	15	26	6	0	BS
1975	16	148	56	20	20	2	0	BS
1976	22	144	46	28	19	2	0	BS
1977	17	150	61	31	24	3	0	BS
1978	13	123	38	26	23	1	0	BS
1979	14	150	41	23	20	4	0	BS
1980	19	173	59	21	26	6	0	BS
1981	15	165	40	19	32	4	0	BS
1982	13	175	35	19	21	4	0	BS
1983	12	181	66	27	30	4	0	BS
1984	8	187	63	42	23	3	0	BS
1985	23	209	52	30	30	2	0	BS
1986	23	222	57	30	28	3	1	BS
1987	21	233	68	35	34	4	0	BS
1988	27	199	76	33	38	3	0	BS
1989	43	286	93	47	30	9	0	BS
1990	36	274	125	44	34	2	0	BS
1991	36	317	91	63	35	5	1	BS
1992	35	373	104	48	38	7	1	BS
1993	36	375	112	44	26	6	0	BS
1994	51	382	98	32	30	4	0	BS
1995	38	411	76	44	38	3	0	BS
1996	40	373	117	44	24	0	0	BS
1997	61	407	92	38	34	1	1	BS
1998	67	356	107	47	30	4	0	BS
1999	76	354	80	27	38	6	0	BS
2000	76	352	69	37	24	2	0	BS
2001	71	336	82	43	35	3	0	BS
2002	64	368	89	34	23	1	0	BS
2003	54	388	100	45	24	2	0	BS
2004	67	357	106	35	24	3	0	BS
2005	61	397	81	43	18	1	0	BS
2006	64	379	99	51	15	1	0	BS
2007	63	333	86	45	27	3	0	BS
2008	58	336	72	34	16	1	0	BS
2009	55	291	71	22	13	2	0	BS
2010	68	271	51	23	10	0	0	BS
2011	73	255	44	25	17	3	0	BS
2012	51	281	52	26	9	1	0	BS
2013	50	265	47	30	9	0	0	BS
2014	66	253	44	26	9	0	0	BS
1972	0	1	0	0	0	0	0	BSD
1974	7	14	1	0	0	1	0	BSD
1975	12	23	1	1	0	0	0	BSD
1976	6	17	3	2	0	0	0	BSD
1977	10	20	0	0	1	0	0	BSD
1978	6	36	3	0	0	0	0	BSD
1979	11	30	1	1	0	0	0	BSD
1980	15	46	2	0	0	0	0	BSD
1981	23	43	4	1	0	0	0	BSD
1982	17	51	5	2	1	0	0	BSD
1983	13	61	2	1	0	0	0	BSD
1984	7	47	5	1	1	1	0	BSD
1985	37	55	4	0	0	0	0	BSD
1986	31	74	8	0	3	1	0	BSD
1987	38	63	2	1	0	0	0	BSD
1988	37	65	6	0	4	1	0	BSD
1989	33	64	4	1	2	1	0	BSD
1990	35	69	5	2	1	1	0	BSD
1991	43	85	6	3	3	0	0	BSD
1992	42	87	10	3	1	0	0	BSD
1993	69	88	3	2	2	0	0	BSD
1994	49	89	3	4	1	0	0	BSD
1995	45	68	2	0	0	0	0	BSD
1996	55	102	5	2	2	0	0	BSD
1997	45	85	6	4	1	0	0	BSD
1998	39	82	1	5	2	0	0	BSD
1999	45	67	6	3	0	0	0	BSD
2000	62	78	2	3	0	0	0	BSD
2001	49	77	6	2	1	0	0	BSD
2002	44	68	6	1	0	0	0	BSD
2003	45	81	3	3	1	1	0	BSD
2004	32	57	2	2	1	1	0	BSD
2005	37	74	1	1	1	0	0	BSD
2006	28	72	8	1	0	0	0	BSD
2007	46	68	4	3	3	1	0	BSD
2008	50	64	4	1	2	0	0	BSD
2009	41	59	6	2	2	0	0	BSD
2010	39	60	5	1	0	1	0	BSD
2011	34	53	2	2	0	0	0	BSD
2012	38	66	5	2	2	1	0	BSD
2013	22	69	2	3	1	1	0	BSD
2014	20	41	5	0	0	0	0	BSD
1973	0	1	0	0	0	0	0	BT
1974	3	16	4	2	0	0	0	BT
1975	7	22	4	4	0	0	0	BT
1976	7	45	9	0	3	0	0	BT
1977	10	36	4	1	0	0	0	BT
1978	13	43	3	0	1	0	0	BT
1979	6	32	7	1	0	0	0	BT
1980	6	42	3	0	1	0	0	BT
1981	9	52	3	3	0	0	0	BT
1982	14	72	8	3	1	1	0	BT
1983	9	57	9	4	2	0	0	BT
1984	18	75	5	2	5	0	0	BT
1985	21	85	7	2	3	0	0	BT
1986	7	75	7	2	0	1	0	BT
1987	18	92	8	4	2	0	0	BT
1988	24	106	4	4	4	1	0	BT
1989	33	90	8	3	2	0	0	BT
1990	29	99	12	2	2	0	0	BT
1991	31	117	26	5	3	0	0	BT
1992	41	139	7	4	1	1	0	BT
1993	67	134	7	3	1	0	0	BT
1994	46	142	6	7	2	0	0	BT
1995	49	106	6	2	1	0	0	BT
1996	49	116	16	8	1	0	0	BT
1997	52	128	14	3	3	0	0	BT
1998	59	138	18	0	3	0	0	BT
1999	63	118	10	2	1	0	0	BT
2000	88	139	9	6	0	1	0	BT
2001	63	91	14	1	1	0	0	BT
2002	57	151	5	5	1	0	0	BT
2003	57	115	8	1	2	1	0	BT
2004	84	136	4	5	1	0	0	BT
2005	64	132	7	4	1	0	0	BT
2006	65	130	8	1	5	0	0	BT
2007	68	152	11	2	0	1	0	BT
2008	61	83	11	7	2	0	0	BT
2009	66	103	3	1	1	0	0	BT
2010	56	119	11	3	0	0	0	BT
2011	54	115	5	5	2	1	0	BT
2012	47	105	3	3	0	0	0	BT
2013	58	104	5	3	2	0	0	BT
2014	42	88	4	1	0	0	0	BT
1973	0	0	0	0	1	0	0	BX
1974	0	5	4	3	1	0	0	BX
1975	1	8	6	4	0	0	0	BX
1976	0	19	8	2	1	0	0	BX
1977	0	9	6	4	0	0	0	BX
1978	0	10	3	2	1	0	0	BX
1979	1	11	8	2	0	0	0	BX
1980	0	11	9	4	1	1	0	BX
1981	0	16	10	4	1	1	0	BX
1982	0	12	12	3	2	0	0	BX
1983	0	12	10	2	1	0	0	BX
1984	2	21	9	3	1	0	0	BX
1985	0	24	6	3	0	0	0	BX
1986	0	27	12	2	2	0	0	BX
1987	0	18	15	10	2	0	0	BX
1988	4	25	15	5	3	0	0	BX
1989	3	28	22	8	3	0	1	BX
1990	3	41	34	11	2	2	0	BX
1991	4	49	29	5	6	1	0	BX
1992	4	58	40	16	2	0	1	BX
1993	6	102	57	9	6	2	0	BX
1994	1	99	56	11	5	1	0	BX
1995	7	109	64	11	5	1	0	BX
1996	8	129	80	14	7	0	0	BX
1997	4	128	59	10	3	1	0	BX
1998	10	138	84	18	6	1	0	BX
1999	14	153	91	16	5	1	0	BX
2000	11	137	73	16	7	2	0	BX
2001	11	131	70	14	5	0	0	BX
2002	11	179	72	22	1	0	0	BX
2003	10	148	65	14	6	0	0	BX
2004	5	152	67	21	8	3	1	BX
2005	8	176	58	13	3	0	0	BX
2006	5	146	71	27	5	1	0	BX
2007	9	145	62	19	6	1	0	BX
2008	8	142	39	19	4	2	0	BX
2009	16	121	42	18	8	0	0	BX
2010	5	108	36	14	0	0	0	BX
2011	8	109	44	11	4	1	0	BX
2012	11	98	36	12	1	0	0	BX
2013	7	72	32	18	2	0	0	BX
2014	11	74	23	15	6	0	0	BX
1973	0	3	0	1	0	0	0	CB
1974	5	23	16	7	7	2	0	CB
1975	12	40	18	14	12	1	0	CB
1976	9	49	21	15	14	0	0	CB
1977	12	72	39	24	14	1	0	CB
1978	9	84	36	20	16	5	0	CB
1979	3	86	27	26	10	3	0	CB
1980	12	95	33	18	23	2	0	CB
1981	15	123	34	17	21	6	0	CB
1982	15	114	28	17	17	1	0	CB
1983	10	144	51	43	30	8	0	CB
1984	15	172	46	28	30	5	0	CB
1985	21	172	47	26	33	6	0	CB
1986	16	152	57	42	36	6	0	CB
1987	33	177	58	42	48	3	0	CB
1988	29	150	48	41	27	4	0	CB
1989	32	161	58	34	36	8	2	CB
1990	47	172	56	47	22	6	0	CB
1991	36	186	44	36	35	8	1	CB
1992	27	225	48	42	45	4	0	CB
1993	35	204	46	41	35	3	0	CB
1994	42	215	48	44	26	1	0	CB
1995	63	284	38	42	33	3	0	CB
1996	52	233	67	47	49	1	0	CB
1997	50	256	65	54	52	4	1	CB
1998	59	261	69	48	53	3	0	CB
1999	81	233	47	56	40	5	0	CB
2000	67	215	54	55	36	6	0	CB
2001	82	232	53	35	38	6	0	CB
2002	62	244	42	32	26	1	0	CB
2003	83	239	34	30	27	5	0	CB
2004	78	260	40	32	20	0	0	CB
2005	72	232	41	38	19	1	0	CB
2006	55	203	43	27	12	1	0	CB
2007	59	187	37	29	19	4	0	CB
2008	66	153	24	34	14	4	0	CB
2009	57	170	33	35	13	0	0	CB
2010	59	151	23	25	18	1	0	CB
2011	49	160	27	23	9	1	0	CB
2012	51	175	28	16	11	1	0	CB
2013	50	171	26	23	10	0	0	CB
2014	58	137	26	15	11	1	0	CB
1971	0	1	0	0	0	0	0	CC
1973	1	0	0	0	0	0	0	CC
1974	3	14	1	5	1	0	0	CC
1975	0	13	1	0	2	0	0	CC
1976	3	22	5	6	5	0	0	CC
1977	4	35	8	8	6	1	0	CC
1978	3	32	10	5	4	3	0	CC
1979	1	42	14	4	5	3	0	CC
1980	2	22	13	2	8	4	0	CC
1981	6	53	19	3	8	7	0	CC
1982	2	60	22	6	8	7	0	CC
1983	6	81	39	14	15	5	0	CC
1984	3	98	35	23	18	3	0	CC
1985	4	109	27	14	30	8	1	CC
1986	14	100	38	24	20	6	1	CC
1987	15	119	34	19	28	6	1	CC
1988	14	158	41	34	31	7	0	CC
1989	23	118	47	23	16	12	1	CC
1990	23	137	60	21	19	7	2	CC
1991	14	114	43	35	14	4	2	CC
1992	5	113	61	26	20	3	1	CC
1993	14	125	33	25	14	8	1	CC
1994	8	104	22	18	7	6	0	CC
1995	17	94	39	16	12	2	0	CC
1996	12	73	29	9	9	1	0	CC
1997	14	59	31	10	4	1	1	CC
1998	14	89	20	11	6	1	0	CC
1999	13	97	26	13	8	4	0	CC
2000	15	81	20	15	3	2	0	CC
2001	12	81	21	11	8	1	2	CC
2002	9	61	13	6	4	0	0	CC
2003	14	60	15	5	3	2	0	CC
2004	9	50	10	5	5	2	0	CC
2005	9	55	19	9	6	1	0	CC
2006	10	83	26	6	4	0	0	CC
2007	15	73	21	9	6	3	0	CC
2008	12	55	8	9	8	2	0	CC
2009	12	51	17	14	8	1	0	CC
2010	8	46	16	7	3	1	0	CC
2011	12	28	13	7	0	2	0	CC
2012	10	40	10	6	3	0	0	CC
2013	7	48	9	3	0	0	0	CC
2014	13	39	7	5	4	2	0	CC
1971	0	1	0	0	0	0	0	DP
1973	0	5	0	0	0	0	0	DP
1974	19	54	22	5	3	0	0	DP
1975	32	105	27	9	2	0	0	DP
1976	28	147	40	14	2	0	0	DP
1977	48	177	40	8	2	0	0	DP
1978	38	170	35	19	7	1	0	DP
1979	26	142	31	12	5	0	0	DP
1980	36	163	33	14	5	0	0	DP
1981	33	151	23	12	5	0	0	DP
1982	15	153	37	10	6	0	0	DP
1983	14	190	38	13	14	0	1	DP
1984	22	202	57	14	9	2	0	DP
1985	32	177	50	11	3	0	0	DP
1986	37	158	47	13	2	0	2	DP
1987	44	187	46	17	6	0	0	DP
1988	73	190	53	20	10	0	2	DP
1989	79	223	60	25	6	2	0	DP
1990	66	261	62	13	5	0	0	DP
1991	98	254	59	17	10	0	1	DP
1992	70	321	62	17	8	0	0	DP
1993	103	384	64	22	5	0	0	DP
1994	118	351	56	19	3	0	0	DP
1995	102	381	59	15	6	0	0	DP
1996	99	341	80	18	5	1	0	DP
1997	118	349	77	19	8	0	0	DP
1998	107	321	68	22	9	0	0	DP
1999	110	348	66	15	13	0	0	DP
2000	114	306	62	13	10	0	0	DP
2001	135	267	50	25	5	1	1	DP
2002	116	316	43	18	5	1	0	DP
2003	97	300	63	13	2	0	0	DP
2004	85	304	49	13	5	0	0	DP
2005	93	305	56	22	3	0	0	DP
2006	76	268	48	23	6	0	0	DP
2007	81	224	54	15	9	1	0	DP
2008	85	266	50	18	5	0	0	DP
2009	87	285	61	23	5	1	0	DP
2010	83	245	43	21	4	0	0	DP
2011	63	269	37	8	3	0	0	DP
2012	79	269	45	12	6	0	0	DP
2013	78	273	40	15	2	1	0	DP
2014	70	243	33	17	5	0	0	DP
1978	0	2	2	0	0	0	0	DTR
1979	0	2	1	0	1	0	0	DTR
1980	0	1	1	0	0	0	0	DTR
1981	0	3	0	0	0	0	0	DTR
1982	0	4	1	0	1	0	0	DTR
1983	0	3	0	0	0	0	0	DTR
1984	0	3	2	0	1	0	0	DTR
1985	1	6	0	0	0	0	0	DTR
1986	3	9	2	0	1	0	0	DTR
1987	1	7	2	0	1	0	0	DTR
1988	0	6	0	0	0	0	0	DTR
1989	3	10	3	1	1	0	0	DTR
1990	1	12	7	2	1	0	0	DTR
1991	1	10	4	1	0	1	0	DTR
1992	1	14	0	1	1	0	0	DTR
1993	1	16	0	2	0	0	0	DTR
1994	7	24	8	2	2	0	0	DTR
1995	4	32	5	1	4	0	0	DTR
1996	3	26	8	0	1	0	0	DTR
1997	2	24	10	2	1	0	0	DTR
1998	7	28	17	0	0	0	0	DTR
1999	10	45	12	0	5	0	0	DTR
2000	14	24	8	3	2	0	0	DTR
2001	23	54	10	2	3	0	0	DTR
2002	11	57	11	4	2	0	0	DTR
2003	13	48	7	1	0	0	0	DTR
2004	8	64	15	4	3	1	0	DTR
2005	25	69	7	3	0	0	0	DTR
2006	15	75	14	1	3	0	0	DTR
2007	21	81	8	7	2	0	0	DTR
2008	36	78	8	7	0	0	0	DTR
2009	34	70	4	2	3	0	0	DTR
2010	29	78	16	3	1	0	0	DTR
2011	28	77	6	3	1	0	0	DTR
2012	36	81	4	8	3	0	0	DTR
2013	31	122	13	6	1	0	0	DTR
2014	28	76	9	3	5	0	0	DTR
1973	0	4	1	0	0	0	0	EN
1974	7	34	16	9	9	1	0	EN
1975	10	65	24	13	10	0	0	EN
1976	16	100	33	12	11	3	0	EN
1977	25	113	28	20	13	2	0	EN
1978	15	109	38	16	13	2	0	EN
1979	9	115	27	20	18	5	0	EN
1980	24	122	38	19	25	4	0	EN
1981	12	118	26	18	17	3	0	EN
1982	6	110	27	20	19	1	0	EN
1983	6	121	36	27	20	4	0	EN
1984	10	138	31	22	14	5	0	EN
1985	15	149	49	13	15	1	0	EN
1986	7	164	56	21	27	2	0	EN
1987	18	198	50	39	28	3	0	EN
1988	23	163	67	29	22	2	1	EN
1989	23	178	59	31	27	1	0	EN
1990	20	196	85	31	23	5	0	EN
1991	31	219	89	33	30	6	0	EN
1992	25	241	95	43	12	3	1	EN
1993	37	278	89	45	18	3	1	EN
1994	40	293	62	33	15	4	0	EN
1995	32	303	88	40	14	1	0	EN
1996	44	294	83	25	15	5	0	EN
1997	61	280	105	25	19	3	0	EN
1998	32	271	100	25	14	1	0	EN
1999	49	337	97	34	25	5	0	EN
2000	66	279	84	29	20	2	0	EN
2001	60	325	62	35	20	2	0	EN
2002	41	329	68	30	16	1	0	EN
2003	45	366	72	24	13	1	0	EN
2004	43	344	80	27	22	0	0	EN
2005	61	406	72	28	17	2	0	EN
2006	43	336	83	38	10	1	0	EN
2007	51	361	71	36	14	4	0	EN
2008	62	303	59	33	12	2	0	EN
2009	69	326	86	29	9	3	0	EN
2010	66	320	61	24	7	1	0	EN
2011	43	263	47	24	11	1	0	EN
2012	65	276	45	24	9	0	0	EN
2013	59	280	42	23	4	0	0	EN
2014	49	198	36	23	8	0	0	EN
1902	0	2	0	0	0	0	0	ES
1971	0	1	0	0	0	0	0	ES
1972	0	0	0	1	0	0	0	ES
1973	0	1	1	0	1	0	0	ES
1974	1	13	25	12	9	2	0	ES
1975	8	38	23	17	11	3	0	ES
1976	6	36	23	17	13	0	0	ES
1977	7	73	41	16	18	4	0	ES
1978	9	84	38	22	19	3	0	ES
1979	2	61	35	20	18	3	0	ES
1980	6	79	36	21	22	4	0	ES
1981	1	71	40	18	21	5	0	ES
1982	4	76	28	18	23	6	0	ES
1983	6	112	51	23	13	5	0	ES
1984	6	161	55	20	9	0	0	ES
1985	4	120	49	19	22	4	0	ES
1986	4	146	64	32	20	4	0	ES
1987	8	135	53	23	20	5	0	ES
1988	19	142	43	29	19	3	0	ES
1989	17	137	57	31	14	1	0	ES
1990	22	154	55	18	15	3	0	ES
1991	26	141	61	28	15	1	1	ES
1992	20	164	56	17	21	7	0	ES
1993	19	174	48	22	22	2	0	ES
1994	30	215	56	21	19	3	0	ES
1995	38	238	36	19	19	0	0	ES
1996	23	204	52	22	17	1	0	ES
1997	48	179	41	10	26	3	0	ES
1998	34	207	56	31	15	2	0	ES
1999	51	190	51	21	12	1	0	ES
2000	57	191	40	20	19	1	0	ES
2001	58	180	53	27	25	7	0	ES
2002	34	217	38	19	17	3	0	ES
2003	40	244	40	13	21	3	0	ES
2004	43	191	45	23	17	0	0	ES
2005	54	228	32	18	14	2	0	ES
2006	49	206	41	24	10	0	0	ES
2007	60	200	17	29	14	0	0	ES
2008	63	156	39	20	8	0	0	ES
2009	69	163	30	18	12	1	0	ES
2010	55	172	35	19	10	0	0	ES
2011	56	178	22	14	8	1	1	ES
2012	42	130	15	16	10	0	0	ES
2013	24	155	18	17	3	0	0	ES
2014	36	136	22	14	7	0	0	ES
1972	0	1	0	0	0	0	0	FB
1974	1	8	1	1	0	0	0	FB
1975	1	6	4	0	0	1	0	FB
1976	3	11	3	2	2	3	0	FB
1977	0	2	5	4	0	0	0	FB
1978	1	9	6	1	2	1	0	FB
1979	3	8	1	2	0	1	0	FB
1980	1	14	3	2	1	0	0	FB
1981	5	18	3	1	5	4	0	FB
1982	2	20	4	0	2	0	0	FB
1983	1	12	5	1	3	0	0	FB
1984	3	28	8	3	5	1	0	FB
1985	4	33	4	4	6	0	0	FB
1986	3	36	8	3	1	0	0	FB
1987	4	27	5	5	4	3	0	FB
1988	0	21	5	7	0	0	0	FB
1989	13	28	9	4	4	3	0	FB
1990	7	37	5	6	5	1	0	FB
1991	4	41	14	7	3	0	0	FB
1992	5	32	10	0	4	0	0	FB
1993	4	50	10	3	5	1	0	FB
1994	9	43	7	4	5	1	0	FB
1995	9	47	8	9	6	0	0	FB
1996	15	55	12	11	5	0	0	FB
1997	12	53	11	6	5	0	1	FB
1998	14	60	14	6	4	0	0	FB
1999	22	58	11	8	3	0	0	FB
2000	17	48	5	15	6	0	0	FB
2001	14	45	11	6	2	1	0	FB
2002	13	58	6	2	3	0	0	FB
2003	11	53	16	9	3	0	0	FB
2004	14	71	8	2	1	0	0	FB
2005	10	58	10	7	2	0	0	FB
2006	9	50	10	6	1	0	0	FB
2007	14	45	9	5	3	1	0	FB
2008	18	43	5	6	1	0	0	FB
2009	16	44	15	4	2	0	0	FB
2010	12	45	6	2	2	0	0	FB
2011	14	45	12	5	4	0	0	FB
2012	10	45	4	1	1	0	0	FB
2013	9	34	7	4	4	1	0	FB
2014	9	50	8	5	2	0	0	FB
1973	0	1	0	0	0	0	0	FR
1974	0	5	0	0	0	0	0	FR
1975	4	10	2	0	0	0	0	FR
1976	1	7	3	0	0	0	0	FR
1977	2	23	4	0	0	0	0	FR
1978	4	19	6	1	0	0	0	FR
1979	4	21	8	0	0	0	0	FR
1980	5	30	6	0	2	0	0	FR
1981	1	50	9	0	1	1	0	FR
1982	3	33	6	0	1	0	0	FR
1983	2	60	12	4	1	2	0	FR
1984	8	77	13	2	1	1	0	FR
1985	10	75	16	1	0	2	0	FR
1986	10	63	17	2	1	0	0	FR
1987	12	88	11	3	1	1	0	FR
1988	13	84	16	3	3	0	0	FR
1989	28	74	17	9	0	1	0	FR
1990	25	60	26	4	5	1	0	FR
1991	26	86	17	10	3	0	0	FR
1992	26	93	18	3	5	1	0	FR
1993	32	122	25	8	1	0	0	FR
1994	35	119	7	3	2	1	0	FR
1995	39	133	15	4	4	0	0	FR
1996	27	115	21	2	3	2	0	FR
1997	41	137	20	5	2	0	0	FR
1998	35	133	32	4	2	0	0	FR
1999	36	133	23	4	0	0	0	FR
2000	35	135	14	2	3	1	0	FR
2001	35	107	17	3	5	0	0	FR
2002	60	143	17	2	4	1	0	FR
2003	48	137	20	5	3	0	0	FR
2004	52	154	12	8	2	0	0	FR
2005	47	144	17	4	3	0	0	FR
2006	44	136	20	3	1	0	0	FR
2007	66	120	11	6	0	0	0	FR
2008	61	111	14	2	1	0	0	FR
2009	57	129	14	2	2	2	0	FR
2010	44	137	17	5	0	0	0	FR
2011	47	110	9	1	0	0	0	FR
2012	58	116	14	6	3	0	0	FR
2013	41	121	2	5	3	1	0	FR
2014	47	109	6	1	0	0	0	FR
1970	0	1	0	0	0	0	0	GD
1972	0	0	1	0	0	0	0	GD
1973	0	4	1	0	0	0	0	GD
1974	20	123	62	22	8	1	0	GD
1975	18	146	55	25	11	0	0	GD
1976	21	155	64	27	9	0	0	GD
1977	20	142	60	21	11	2	0	GD
1978	8	134	40	28	3	0	0	GD
1979	11	125	29	12	5	0	0	GD
1980	8	102	40	18	4	1	0	GD
1981	10	105	27	18	3	3	0	GD
1982	8	88	21	11	6	0	0	GD
1983	7	93	34	9	5	0	0	GD
1984	13	101	34	15	7	1	2	GD
1985	12	98	35	18	8	1	0	GD
1986	15	116	37	23	5	1	1	GD
1987	20	101	40	34	12	0	1	GD
1988	27	158	41	18	9	0	0	GD
1989	36	129	39	15	7	1	0	GD
1990	29	145	45	22	8	0	0	GD
1991	28	153	51	24	9	2	1	GD
1992	35	160	65	24	11	3	0	GD
1993	59	177	49	17	13	0	0	GD
1994	48	193	58	25	8	1	0	GD
1995	47	206	68	19	7	2	2	GD
1996	46	200	68	21	8	2	1	GD
1997	42	207	71	31	15	3	0	GD
1998	47	203	84	23	13	0	0	GD
1999	84	224	70	26	16	2	0	GD
2000	78	236	75	31	18	1	1	GD
2001	66	246	79	38	9	0	0	GD
2002	43	248	65	25	4	1	0	GD
2003	48	260	75	30	8	0	0	GD
2004	63	274	77	51	12	0	0	GD
2005	56	307	104	45	13	0	0	GD
2006	46	287	90	34	13	1	0	GD
2007	61	278	75	45	18	3	0	GD
2008	64	228	73	40	12	0	0	GD
2009	65	231	72	27	11	0	0	GD
2010	57	240	65	30	7	2	0	GD
2011	47	235	55	24	9	0	0	GD
2012	56	278	56	38	13	0	0	GD
2013	38	240	53	40	9	0	0	GD
2014	54	218	34	40	7	0	0	GD
1973	1	3	0	1	0	0	0	GP
1974	9	26	12	1	3	0	0	GP
1975	16	31	4	5	3	0	0	GP
1976	10	33	16	4	2	1	0	GP
1977	5	54	20	5	2	0	0	GP
1978	4	45	16	3	2	3	0	GP
1979	5	46	11	2	3	0	0	GP
1980	5	55	14	1	4	2	0	GP
1981	5	80	13	3	7	0	0	GP
1982	6	50	20	4	2	1	0	GP
1983	4	71	13	2	4	1	0	GP
1984	9	78	16	9	8	1	1	GP
1985	16	99	26	7	4	2	0	GP
1986	27	102	22	7	8	0	1	GP
1987	13	93	26	3	8	1	0	GP
1988	20	117	15	15	9	0	0	GP
1989	28	114	25	6	11	0	0	GP
1990	33	114	28	15	10	1	0	GP
1991	34	120	31	12	7	1	1	GP
1992	23	138	33	9	5	1	0	GP
1993	27	154	39	11	8	0	1	GP
1994	39	162	25	15	5	0	0	GP
1995	48	133	22	14	4	1	0	GP
1996	30	145	39	11	16	1	0	GP
1997	33	122	37	14	6	1	0	GP
1998	37	148	34	9	7	0	0	GP
1999	38	114	22	12	6	2	0	GP
2000	31	111	11	7	6	1	0	GP
2001	36	108	13	8	5	0	0	GP
2002	25	131	17	7	5	1	0	GP
2003	24	117	16	5	3	0	0	GP
2004	27	105	22	9	0	2	0	GP
2005	26	102	21	7	4	0	0	GP
2006	21	104	18	7	3	0	0	GP
2007	24	93	11	8	2	0	0	GP
2008	17	77	11	12	2	0	0	GP
2009	16	79	16	10	3	0	0	GP
2010	15	68	13	2	5	0	0	GP
2011	18	54	13	3	4	0	0	GP
2012	20	70	8	2	3	0	0	GP
2013	39	83	15	5	2	1	0	GP
2014	20	63	5	1	0	0	0	GP
1904	0	1	0	0	0	0	0	GR
1968	0	0	0	1	0	0	0	GR
1971	1	3	1	0	0	0	0	GR
1972	0	1	0	0	0	0	0	GR
1973	1	13	10	4	0	0	0	GR
1974	19	235	160	82	34	7	0	GR
1975	31	437	251	112	68	10	0	GR
1976	26	556	319	152	94	9	0	GR
1977	51	720	354	187	123	8	0	GR
1978	29	791	425	220	143	14	0	GR
1979	30	781	424	222	159	14	0	GR
1980	28	1007	531	270	199	29	0	GR
1981	29	1178	586	274	262	39	0	GR
1982	37	1122	594	281	193	28	0	GR
1983	26	1303	698	264	248	38	0	GR
1984	58	1523	820	394	253	32	5	GR
1985	78	1409	805	329	245	25	6	GR
1986	50	1478	946	427	285	51	4	GR
1987	85	1543	887	529	360	36	4	GR
1988	105	1662	957	539	318	49	7	GR
1989	114	1820	1010	527	346	52	4	GR
1990	125	1690	1042	528	320	48	5	GR
1991	123	1786	1019	543	341	55	5	GR
1992	88	1842	1098	530	323	47	5	GR
1993	108	2119	1074	390	279	34	1	GR
1994	135	2394	1084	446	284	36	1	GR
1995	184	2483	1054	489	283	34	2	GR
1996	216	2395	1286	496	316	43	2	GR
1997	216	2526	1440	568	322	40	2	GR
1998	226	2302	1379	577	308	43	2	GR
1999	304	2512	1183	453	299	33	0	GR
2000	280	2372	1092	433	271	36	2	GR
2001	244	2256	1081	430	286	42	1	GR
2002	183	2369	1102	436	218	10	3	GR
2003	204	2175	1093	414	180	22	0	GR
2004	216	2274	1058	442	181	18	0	GR
2005	205	2202	995	445	195	19	0	GR
2006	227	2043	897	461	189	20	0	GR
2007	223	1830	801	429	156	17	2	GR
2008	274	1748	764	358	130	7	0	GR
2009	262	1642	679	341	105	5	0	GR
2010	253	1583	594	303	73	9	1	GR
2011	285	1690	554	270	89	9	1	GR
2012	255	1712	536	272	99	6	0	GR
2013	256	1698	558	264	67	10	0	GR
2014	243	1662	425	231	72	4	0	GR
2015	0	0	0	1	0	0	0	GR
1908	0	1	0	0	0	0	0	GS
1969	0	0	1	0	0	0	0	GS
1970	0	0	1	0	0	0	0	GS
1971	0	1	1	0	0	0	0	GS
1972	0	2	0	0	0	1	0	GS
1973	1	17	3	4	2	0	0	GS
1974	18	303	159	84	44	16	0	GS
1975	44	527	187	100	65	19	0	GS
1976	30	586	238	103	79	18	0	GS
1977	47	568	208	97	86	16	0	GS
1978	23	542	245	123	75	17	0	GS
1979	25	607	261	114	84	24	0	GS
1980	32	697	286	118	133	31	0	GS
1981	35	823	309	129	155	33	0	GS
1982	20	829	329	129	148	28	0	GS
1983	20	930	445	150	142	26	0	GS
1984	22	1015	558	207	174	39	4	GS
1985	41	1051	562	227	151	42	5	GS
1986	43	1016	620	260	209	51	6	GS
1987	50	1173	638	303	233	65	6	GS
1988	96	1343	730	362	257	57	9	GS
1989	97	1461	787	335	262	51	6	GS
1990	77	1445	952	428	262	61	6	GS
1991	91	1517	965	391	258	85	7	GS
1992	121	1872	995	373	283	76	2	GS
1993	167	2299	977	360	275	75	1	GS
1994	184	2534	982	406	274	63	4	GS
1995	176	2473	1020	391	276	73	3	GS
1996	136	2363	1212	385	319	58	3	GS
1997	157	2275	1159	428	297	64	0	GS
1998	153	2039	1045	389	274	54	4	GS
1999	207	2146	837	333	255	54	1	GS
2000	190	1814	778	341	242	45	1	GS
2001	170	1660	698	297	213	49	2	GS
2002	103	1851	677	292	175	20	1	GS
2003	122	1764	649	236	149	30	0	GS
2004	141	1701	561	289	173	48	1	GS
2005	164	1786	620	329	193	40	0	GS
2006	135	1597	619	351	185	32	2	GS
2007	176	1475	537	315	158	36	0	GS
2008	206	1386	480	305	135	33	2	GS
2009	200	1295	480	281	149	22	2	GS
2010	150	1322	479	295	116	31	0	GS
2011	174	1289	387	263	100	28	1	GS
2012	149	1365	420	268	129	31	1	GS
2013	175	1387	406	266	110	26	2	GS
2014	175	1236	347	243	107	16	0	GS
1973	0	0	0	2	0	0	0	GSC
1974	2	10	8	5	1	0	0	GSC
1975	3	26	15	10	5	1	0	GSC
1976	3	34	15	18	6	0	0	GSC
1977	5	59	23	17	7	1	0	GSC
1978	4	41	19	13	9	0	0	GSC
1979	6	46	20	19	4	1	0	GSC
1980	1	55	28	18	13	2	0	GSC
1981	4	54	18	8	9	2	0	GSC
1982	9	65	19	12	7	0	0	GSC
1983	4	66	31	8	9	1	0	GSC
1984	5	81	31	11	16	0	0	GSC
1985	16	72	19	14	4	0	0	GSC
1986	8	74	23	17	10	1	0	GSC
1987	5	57	25	14	13	1	0	GSC
1988	6	61	22	16	10	3	0	GSC
1989	12	78	25	16	14	0	0	GSC
1990	11	61	20	14	8	5	0	GSC
1991	14	57	20	25	10	1	0	GSC
1992	10	66	18	16	10	2	0	GSC
1993	14	99	20	12	6	1	0	GSC
1994	15	90	31	11	10	3	0	GSC
1995	18	65	18	12	8	1	0	GSC
1996	18	67	19	15	6	0	0	GSC
1997	14	77	32	11	9	0	0	GSC
1998	18	62	19	7	1	1	0	GSC
1999	19	58	12	12	0	0	0	GSC
2000	25	65	16	5	3	1	0	GSC
2001	22	60	13	8	4	0	0	GSC
2002	14	63	13	7	1	0	0	GSC
2003	16	73	11	7	1	0	0	GSC
2004	11	75	19	6	3	0	0	GSC
2005	14	58	19	9	2	0	0	GSC
2006	14	77	20	14	1	0	0	GSC
2007	13	55	21	11	1	0	0	GSC
2008	13	51	22	8	1	0	0	GSC
2009	12	32	12	5	3	0	0	GSC
2010	8	37	11	5	2	0	0	GSC
2011	10	53	11	7	0	0	0	GSC
2012	16	32	12	12	1	0	0	GSC
2013	16	48	11	6	2	0	1	GSC
2014	12	38	8	1	0	0	0	GSC
1973	0	0	2	1	0	0	0	GSE
1974	3	15	14	7	6	4	0	GSE
1975	4	41	13	10	8	0	0	GSE
1976	5	37	27	13	5	0	0	GSE
1977	9	56	17	12	12	2	0	GSE
1978	1	41	22	20	14	2	0	GSE
1979	7	38	30	10	8	0	0	GSE
1980	3	61	31	10	16	1	0	GSE
1981	6	63	36	15	20	4	0	GSE
1982	4	65	32	16	11	4	0	GSE
1983	1	80	35	21	8	3	0	GSE
1984	14	87	39	19	11	2	0	GSE
1985	8	85	27	23	21	2	1	GSE
1986	5	112	53	25	19	3	0	GSE
1987	10	97	49	15	19	3	0	GSE
1988	13	97	41	22	15	1	0	GSE
1989	15	120	38	21	22	3	0	GSE
1990	19	108	52	31	15	2	0	GSE
1991	24	105	37	23	25	1	0	GSE
1992	16	115	63	26	14	2	0	GSE
1993	10	110	26	20	16	2	0	GSE
1994	20	120	28	19	16	2	0	GSE
1995	21	105	35	16	16	2	0	GSE
1996	15	85	26	19	10	2	0	GSE
1997	23	108	32	25	14	0	1	GSE
1998	17	105	43	16	7	0	0	GSE
1999	16	92	23	7	6	0	0	GSE
2000	25	97	29	17	6	1	0	GSE
2001	20	97	16	18	4	0	0	GSE
2002	15	98	18	9	7	1	0	GSE
2003	17	95	24	14	8	1	0	GSE
2004	19	84	25	10	6	1	0	GSE
2005	24	75	20	14	5	1	0	GSE
2006	16	67	27	18	10	0	0	GSE
2007	14	67	20	9	9	0	0	GSE
2008	22	72	17	14	2	1	0	GSE
2009	14	64	13	6	5	1	0	GSE
2010	24	59	18	17	3	0	0	GSE
2011	26	63	7	2	3	0	0	GSE
2012	13	54	12	6	5	0	0	GSE
2013	11	69	15	8	0	0	0	GSE
2014	19	58	13	5	2	0	0	GSE
1971	0	1	0	0	0	0	0	GSP
1972	0	0	1	1	0	0	0	GSP
1973	2	2	0	0	0	1	0	GSP
1974	26	69	12	7	7	0	0	GSP
1975	37	81	11	3	3	0	0	GSP
1976	43	109	10	3	3	1	0	GSP
1977	24	94	14	10	1	1	0	GSP
1978	24	79	14	6	3	1	0	GSP
1979	25	71	9	2	4	1	0	GSP
1980	30	73	10	4	2	0	0	GSP
1981	17	93	10	2	6	1	0	GSP
1982	21	80	6	4	4	0	0	GSP
1983	15	103	19	6	3	2	0	GSP
1984	25	123	15	2	7	0	2	GSP
1985	33	136	19	6	7	0	0	GSP
1986	39	170	28	15	8	2	0	GSP
1987	42	161	21	14	6	0	0	GSP
1988	84	193	34	12	5	2	0	GSP
1989	76	203	20	10	4	0	0	GSP
1990	82	214	35	15	10	3	2	GSP
1991	106	245	37	16	5	1	0	GSP
1992	88	317	39	17	9	1	0	GSP
1993	94	373	37	17	7	1	0	GSP
1994	121	342	36	19	5	0	0	GSP
1995	143	379	30	10	10	1	1	GSP
1996	131	330	45	9	6	0	0	GSP
1997	148	362	57	10	7	1	0	GSP
1998	138	360	72	11	12	1	0	GSP
1999	198	371	39	14	8	2	0	GSP
2000	181	309	38	9	4	1	0	GSP
2001	173	298	30	14	10	0	0	GSP
2002	162	386	36	11	3	2	0	GSP
2003	187	415	38	8	6	2	0	GSP
2004	143	379	27	6	3	0	0	GSP
2005	166	451	37	10	4	1	0	GSP
2006	189	391	29	10	1	5	0	GSP
2007	177	409	39	25	3	0	0	GSP
2008	194	317	25	9	4	0	0	GSP
2009	172	325	25	11	1	1	0	GSP
2010	186	300	23	9	1	0	0	GSP
2011	163	287	17	5	2	0	0	GSP
2012	145	309	16	10	0	2	0	GSP
2013	150	275	11	8	0	0	0	GSP
2014	144	265	13	5	1	0	0	GSP
1973	0	2	0	0	0	0	0	GWP
1974	8	24	2	0	1	0	0	GWP
1975	6	22	8	4	2	0	0	GWP
1976	12	38	4	1	2	0	0	GWP
1977	8	21	7	0	1	0	0	GWP
1978	8	39	0	2	2	1	0	GWP
1979	6	31	5	1	3	0	0	GWP
1980	5	33	7	1	2	0	0	GWP
1981	5	34	7	2	3	1	0	GWP
1982	9	45	9	4	4	0	0	GWP
1983	10	50	9	5	3	0	0	GWP
1984	4	41	18	1	2	0	0	GWP
1985	11	34	7	5	3	0	0	GWP
1986	4	49	17	4	3	0	0	GWP
1987	6	51	11	6	4	0	0	GWP
1988	10	46	6	10	3	0	0	GWP
1989	16	48	15	4	3	1	0	GWP
1990	16	64	14	5	1	0	1	GWP
1991	18	68	13	7	4	0	1	GWP
1992	16	67	26	6	3	0	0	GWP
1993	15	69	12	5	4	0	0	GWP
1994	27	88	16	6	1	0	1	GWP
1995	22	77	13	10	10	0	0	GWP
1996	19	71	20	7	0	0	0	GWP
1997	16	90	22	13	5	0	0	GWP
1998	22	102	23	8	5	0	0	GWP
1999	44	86	17	6	4	0	0	GWP
2000	37	84	17	6	0	0	0	GWP
2001	34	95	13	4	3	1	0	GWP
2002	26	101	16	5	1	1	0	GWP
2003	26	103	11	9	2	0	0	GWP
2004	14	87	13	6	4	0	0	GWP
2005	27	97	15	8	4	0	0	GWP
2006	31	98	20	6	7	0	0	GWP
2007	17	72	11	11	1	0	0	GWP
2008	39	83	14	4	1	0	0	GWP
2009	20	66	11	8	2	0	0	GWP
2010	23	83	10	4	2	1	0	GWP
2011	23	69	8	11	0	0	0	GWP
2012	25	63	11	2	0	0	0	GWP
2013	11	74	12	9	1	0	0	GWP
2014	20	54	6	3	0	0	0	GWP
1994	1	0	0	0	0	0	0	HAV
1997	0	3	1	0	0	0	0	HAV
1998	0	0	1	0	0	0	0	HAV
1999	0	1	3	0	0	0	0	HAV
2000	4	18	2	2	0	0	0	HAV
2001	5	21	10	1	0	0	0	HAV
2002	9	41	12	0	0	0	0	HAV
2003	10	65	26	2	1	0	0	HAV
2004	23	122	51	4	1	0	0	HAV
2005	22	177	62	13	2	0	0	HAV
2006	20	203	72	18	3	0	0	HAV
2007	30	227	108	34	1	0	0	HAV
2008	42	183	83	17	3	0	0	HAV
2009	34	172	78	22	2	0	0	HAV
2010	29	198	67	19	3	0	0	HAV
2011	34	183	37	21	1	0	0	HAV
2012	29	216	52	16	2	0	0	HAV
2013	24	173	61	20	0	0	0	HAV
2014	34	182	37	11	1	0	0	HAV
1969	0	0	1	0	0	0	0	IR
1970	0	1	1	0	0	0	0	IR
1971	0	2	0	0	0	0	0	IR
1972	0	3	1	1	0	0	0	IR
1973	2	9	2	3	1	1	0	IR
1974	22	219	91	58	20	4	0	IR
1975	37	320	114	52	23	2	0	IR
1976	29	316	134	34	31	2	0	IR
1977	28	228	103	38	25	1	0	IR
1978	19	224	107	34	21	1	0	IR
1979	14	189	64	21	23	2	0	IR
1980	12	182	67	21	15	1	0	IR
1981	5	158	52	14	17	4	0	IR
1982	9	132	57	11	14	0	0	IR
1983	9	127	61	22	9	4	0	IR
1984	21	179	63	19	9	1	0	IR
1985	12	161	55	14	9	0	0	IR
1986	27	158	44	20	10	1	0	IR
1987	13	138	57	15	11	1	0	IR
1988	20	137	56	25	8	1	0	IR
1989	24	150	50	16	12	2	0	IR
1990	19	141	52	31	17	0	1	IR
1991	21	181	72	30	12	0	0	IR
1992	18	154	80	17	10	2	0	IR
1993	35	195	53	20	11	1	0	IR
1994	25	192	40	20	6	2	0	IR
1995	39	187	44	18	5	0	0	IR
1996	30	151	55	20	11	0	0	IR
1997	25	167	63	14	13	2	0	IR
1998	33	182	65	12	9	0	0	IR
1999	41	151	28	15	6	1	1	IR
2000	48	151	30	18	5	1	0	IR
2001	43	171	46	15	9	1	0	IR
2002	21	177	28	16	9	0	0	IR
2003	32	152	40	14	4	0	0	IR
2004	43	168	33	16	4	1	0	IR
2005	45	216	37	19	4	1	0	IR
2006	19	136	33	16	5	0	0	IR
2007	24	133	25	10	2	0	0	IR
2008	36	124	27	11	5	0	0	IR
2009	30	144	16	7	3	2	0	IR
2010	44	138	25	11	4	2	0	IR
2011	36	97	19	7	6	0	0	IR
2012	17	111	12	6	3	0	0	IR
2013	28	111	19	11	1	0	0	IR
2014	24	107	10	6	3	0	0	IR
2019	0	1	0	0	0	0	0	IR
2042	0	1	0	0	0	0	0	IR
1971	1	1	0	0	0	0	0	IW
1973	0	1	0	0	0	0	0	IW
1974	7	32	0	1	0	0	0	IW
1975	12	30	3	1	0	0	0	IW
1976	5	40	3	1	4	0	0	IW
1977	5	29	1	2	1	0	0	IW
1978	4	30	3	0	2	0	0	IW
1979	7	23	3	0	0	0	0	IW
1980	7	18	2	0	0	0	0	IW
1981	3	22	3	1	0	1	0	IW
1982	8	19	0	0	2	0	0	IW
1983	4	10	3	0	4	0	0	IW
1984	4	20	0	2	0	0	0	IW
1985	6	13	3	1	0	0	0	IW
1986	4	12	2	1	0	0	0	IW
1987	10	16	1	1	1	0	0	IW
1988	10	17	2	0	3	0	0	IW
1989	8	21	2	0	0	0	0	IW
1990	7	24	2	1	2	0	0	IW
1991	7	21	4	1	1	0	0	IW
1992	9	22	8	3	0	0	0	IW
1993	7	24	5	1	0	0	0	IW
1994	15	26	8	3	2	1	0	IW
1995	19	41	6	1	3	0	0	IW
1996	25	30	3	1	0	0	0	IW
1997	11	26	6	2	3	0	0	IW
1998	23	27	12	1	3	0	0	IW
1999	18	22	2	1	0	0	0	IW
2000	26	18	4	3	1	0	0	IW
2001	19	26	5	4	0	0	0	IW
2002	20	22	3	1	0	0	0	IW
2003	11	24	5	1	0	0	0	IW
2004	15	48	2	2	1	0	0	IW
2005	14	38	6	0	0	0	0	IW
2006	11	36	4	0	0	1	0	IW
2007	20	36	1	4	0	0	0	IW
2008	25	38	7	3	0	0	0	IW
2009	12	35	6	1	0	0	0	IW
2010	20	45	3	1	0	0	0	IW
2011	15	36	3	0	0	0	0	IW
2012	16	49	2	2	0	0	0	IW
2013	19	37	4	0	0	0	0	IW
2014	20	55	7	1	0	0	0	IW
1974	0	1	1	1	0	0	0	IWS
1975	0	5	0	0	0	0	0	IWS
1976	3	9	0	0	0	0	0	IWS
1977	1	8	3	3	2	1	0	IWS
1978	0	8	3	0	0	1	0	IWS
1979	1	10	3	1	3	1	0	IWS
1980	0	15	6	2	1	1	0	IWS
1981	0	7	2	1	1	2	0	IWS
1982	0	9	5	3	0	1	0	IWS
1983	0	11	3	1	1	0	0	IWS
1984	0	5	9	2	3	1	0	IWS
1985	2	18	3	0	2	1	0	IWS
1986	1	10	7	3	4	0	0	IWS
1987	3	22	6	2	2	0	0	IWS
1988	1	14	5	2	2	0	0	IWS
1989	2	26	4	2	0	1	0	IWS
1990	2	16	3	2	5	0	0	IWS
1991	8	23	5	4	4	0	0	IWS
1992	6	24	2	0	3	0	0	IWS
1993	5	21	4	1	4	0	0	IWS
1994	8	31	4	3	4	0	0	IWS
1995	7	23	5	1	3	0	0	IWS
1996	9	25	4	5	1	0	0	IWS
1997	5	28	6	2	0	0	0	IWS
1998	11	38	4	1	5	0	0	IWS
1999	9	24	3	1	1	1	0	IWS
2000	16	26	3	1	0	0	0	IWS
2001	14	21	4	2	1	0	0	IWS
2002	10	44	8	1	0	0	0	IWS
2003	11	25	1	1	1	0	0	IWS
2004	9	22	5	4	0	0	0	IWS
2005	14	27	3	2	3	0	0	IWS
2006	9	22	4	2	0	0	0	IWS
2007	14	27	1	1	1	0	0	IWS
2008	15	25	3	2	4	0	0	IWS
2009	11	24	3	1	0	0	0	IWS
2010	5	19	4	2	0	0	0	IWS
2011	5	21	4	1	2	2	0	IWS
2012	7	35	4	2	1	1	0	IWS
2013	12	27	3	1	2	0	0	IWS
2014	7	24	6	3	1	0	0	IWS
1982	0	4	1	0	2	0	0	KCS
1983	0	0	1	0	0	0	0	KCS
1985	0	9	3	0	3	0	0	KCS
1986	4	23	6	3	3	0	0	KCS
1987	1	21	5	5	2	0	0	KCS
1988	5	48	26	7	2	0	0	KCS
1989	4	46	17	0	1	1	0	KCS
1990	3	41	19	4	1	0	0	KCS
1991	4	39	20	4	2	1	0	KCS
1992	3	63	38	3	4	0	0	KCS
1993	2	61	30	12	4	0	0	KCS
1994	4	80	26	3	9	0	0	KCS
1995	7	70	34	9	7	0	0	KCS
1996	1	76	40	7	9	0	0	KCS
1997	5	78	40	6	6	1	0	KCS
1998	7	118	51	11	5	0	0	KCS
1999	19	146	36	13	9	0	0	KCS
2000	10	131	59	17	7	0	1	KCS
2001	14	168	67	22	11	1	0	KCS
2002	10	222	52	12	9	0	0	KCS
2003	15	189	70	25	5	1	0	KCS
2004	12	270	89	27	7	2	0	KCS
2005	10	258	104	32	11	1	0	KCS
2006	21	204	103	30	13	4	1	KCS
2007	15	240	100	50	9	3	0	KCS
2008	16	208	89	37	10	0	1	KCS
2009	26	215	91	30	10	1	0	KCS
2010	17	175	100	35	12	0	0	KCS
2011	12	200	99	27	6	0	0	KCS
2012	11	225	81	31	6	1	0	KCS
2013	7	183	61	31	19	0	0	KCS
2014	20	185	67	30	8	1	0	KCS
1973	0	2	2	0	0	0	0	KE
1974	3	19	13	5	5	0	0	KE
1975	7	49	17	3	5	0	0	KE
1976	7	40	20	1	6	1	0	KE
1977	8	55	10	1	2	1	0	KE
1978	4	38	9	3	2	0	0	KE
1979	5	42	9	1	3	0	0	KE
1980	2	54	17	6	2	1	0	KE
1981	1	81	20	2	1	0	0	KE
1982	5	65	20	2	1	0	0	KE
1983	2	62	20	1	3	0	0	KE
1984	3	62	10	6	0	0	0	KE
1985	4	64	23	4	2	1	0	KE
1986	6	77	20	13	3	0	0	KE
1987	12	93	24	7	5	0	0	KE
1988	13	71	23	3	4	0	0	KE
1989	14	82	19	4	3	1	0	KE
1990	10	81	27	7	3	1	0	KE
1991	10	105	25	7	3	2	0	KE
1992	10	98	22	8	2	0	0	KE
1993	15	121	31	7	6	0	0	KE
1994	13	123	27	1	6	0	0	KE
1995	19	123	22	5	1	0	0	KE
1996	9	86	29	4	1	0	0	KE
1997	18	93	35	6	1	0	0	KE
1998	14	94	36	12	0	0	0	KE
1999	14	103	19	3	3	1	0	KE
2000	19	75	16	4	1	0	0	KE
2001	20	94	24	2	1	0	0	KE
2002	12	85	21	4	1	0	0	KE
2003	10	87	27	4	0	0	0	KE
2004	6	98	18	5	0	0	0	KE
2005	19	96	20	2	0	0	0	KE
2006	16	95	12	6	0	0	0	KE
2007	12	92	16	5	0	0	0	KE
2008	14	79	19	3	0	0	0	KE
2009	20	90	10	6	0	1	0	KE
2010	26	80	14	4	2	0	0	KE
2011	13	86	14	3	3	0	0	KE
2012	12	85	14	5	1	1	0	KE
2013	14	87	15	5	2	0	0	KE
2014	12	74	11	1	1	0	0	KE
1984	0	0	1	0	0	0	0	LB
1986	1	1	1	0	1	0	0	LB
1987	4	11	4	1	0	0	0	LB
1988	0	3	0	0	1	0	0	LB
1989	9	4	0	1	1	0	0	LB
1990	3	7	5	0	1	0	0	LB
1991	3	12	6	0	0	0	2	LB
1992	1	13	6	1	1	0	0	LB
1993	6	20	3	3	2	1	0	LB
1994	4	17	1	3	3	0	0	LB
1995	8	29	4	2	2	0	0	LB
1996	8	23	12	5	4	1	0	LB
1997	8	42	5	8	2	1	0	LB
1998	10	33	8	4	6	0	0	LB
1999	20	49	4	5	9	1	0	LB
2000	24	43	5	7	4	0	0	LB
2001	16	37	5	1	2	2	0	LB
2002	25	49	7	11	12	1	0	LB
2003	19	48	9	4	1	0	0	LB
2004	19	33	10	5	3	0	0	LB
2005	20	73	5	7	2	0	0	LB
2006	12	53	15	7	3	0	0	LB
2007	14	62	10	12	4	0	0	LB
2008	17	27	8	4	4	0	0	LB
2009	23	48	8	9	3	0	0	LB
2010	22	54	6	5	1	0	0	LB
2011	22	49	8	10	2	0	0	LB
2012	12	49	8	7	0	1	0	LB
2013	28	61	7	11	4	0	0	LB
2014	24	56	6	5	2	0	0	LB
1902	0	0	0	0	1	0	0	LR
1968	0	1	0	0	0	0	0	LR
1969	0	1	0	0	0	0	0	LR
1970	0	1	0	0	0	0	0	LR
1971	0	2	0	0	0	0	0	LR
1972	0	3	2	0	0	0	0	LR
1973	1	13	3	3	0	0	0	LR
1974	74	353	91	64	45	8	0	LR
1975	157	573	113	66	46	9	0	LR
1976	147	712	160	59	70	11	0	LR
1977	176	707	157	73	69	14	0	LR
1978	152	762	137	79	73	12	0	LR
1979	135	847	166	94	91	23	0	LR
1980	168	1001	162	105	101	19	0	LR
1981	154	1238	199	102	139	32	0	LR
1982	179	1216	203	121	147	18	0	LR
1983	143	1536	283	136	136	30	0	LR
1984	231	1859	316	192	146	36	2	LR
1985	347	1791	340	190	168	31	3	LR
1986	357	2026	424	220	219	48	3	LR
1987	435	2203	367	277	278	46	3	LR
1988	614	2466	514	293	278	60	3	LR
1989	788	2705	559	298	276	59	6	LR
1990	777	2877	588	340	289	74	4	LR
1991	906	3268	709	365	307	84	0	LR
1992	792	3857	740	409	329	90	6	LR
1993	925	4086	628	420	316	71	3	LR
1994	1283	4549	648	426	341	67	3	LR
1995	1499	4829	698	487	388	81	3	LR
1996	1577	5377	1026	555	410	69	2	LR
1997	1658	5880	1173	619	497	85	3	LR
1998	1825	5964	1294	662	534	107	3	LR
1999	2196	5902	990	640	475	96	5	LR
2000	2264	5801	985	592	510	95	4	LR
2001	2163	5738	955	599	494	99	3	LR
2002	1966	6318	954	568	386	63	1	LR
2003	1902	6186	906	534	332	71	4	LR
2004	1920	6300	923	601	319	73	1	LR
2005	1941	6245	744	569	321	70	1	LR
2006	1781	5483	766	541	269	56	1	LR
2007	1793	4922	747	545	249	55	0	LR
2008	1849	4203	586	448	229	33	1	LR
2009	1761	3757	567	353	184	37	1	LR
2010	1677	3655	445	311	166	35	1	LR
2011	1395	3281	399	288	114	28	1	LR
2012	1369	3570	399	295	124	23	0	LR
2013	1369	3615	343	275	136	22	1	LR
2014	1352	3434	316	282	118	14	2	LR
2016	1	0	0	0	0	0	0	LR
2018	0	0	0	1	0	0	0	LR
1999	1	8	1	1	0	0	0	MAS
2000	0	1	0	0	0	0	0	MAS
2002	1	2	2	1	0	0	0	MAS
2004	0	1	0	0	0	0	0	MAS
2005	1	5	0	1	0	0	0	MAS
2006	22	122	16	7	2	0	1	MAS
2007	35	113	21	11	5	1	0	MAS
2008	30	108	19	5	6	0	0	MAS
2009	40	117	18	12	4	0	0	MAS
2010	34	114	12	6	0	0	0	MAS
2011	34	141	20	16	4	2	0	MAS
2012	40	147	23	8	4	1	0	MAS
2013	34	138	17	7	4	0	0	MAS
2014	51	156	26	6	3	0	0	MAS
1973	0	2	0	0	0	0	0	MF
1974	1	10	5	4	1	0	0	MF
1975	1	7	0	0	1	0	0	MF
1976	1	11	7	3	1	0	0	MF
1977	2	13	9	2	0	0	0	MF
1978	2	20	6	4	0	2	0	MF
1979	0	18	7	6	0	0	0	MF
1980	0	22	16	3	6	0	0	MF
1981	0	15	16	6	2	0	0	MF
1982	0	19	8	8	7	1	0	MF
1983	0	19	14	6	2	0	0	MF
1984	5	36	17	6	7	0	0	MF
1985	4	42	26	9	7	0	0	MF
1986	6	37	27	16	10	1	1	MF
1987	8	54	43	14	13	0	0	MF
1988	10	69	33	24	13	0	1	MF
1989	9	68	47	29	11	2	3	MF
1990	7	69	41	18	17	2	2	MF
1991	3	78	45	27	15	1	2	MF
1992	16	101	53	30	22	4	2	MF
1993	19	161	68	23	16	1	1	MF
1994	21	174	77	41	26	5	1	MF
1995	30	203	99	49	24	7	3	MF
1996	39	234	125	50	25	3	1	MF
1997	30	276	102	64	31	4	2	MF
1998	31	305	147	75	30	6	2	MF
1999	65	316	119	59	27	3	2	MF
2000	56	264	88	55	42	8	0	MF
2001	57	271	122	50	30	3	2	MF
2002	46	325	100	48	20	0	0	MF
2003	49	284	73	58	24	2	0	MF
2004	41	289	91	61	18	4	1	MF
2005	44	292	91	75	29	3	0	MF
2006	38	237	89	60	17	2	0	MF
2007	41	207	71	64	18	8	0	MF
2008	45	208	67	49	19	2	0	MF
2009	47	154	71	33	14	1	1	MF
2010	31	167	60	40	13	1	1	MF
2011	26	154	46	38	5	2	0	MF
2012	15	157	39	39	9	1	0	MF
2013	17	141	30	37	4	0	0	MF
2014	27	144	33	27	9	0	1	MF
1902	0	2	1	0	0	0	0	NF
1972	0	0	0	1	0	0	0	NF
1973	0	0	1	1	0	0	0	NF
1974	5	22	15	16	7	11	0	NF
1975	6	43	26	13	20	4	0	NF
1976	11	55	30	19	14	6	0	NF
1977	5	51	32	13	20	9	0	NF
1978	6	73	38	22	19	6	0	NF
1979	4	68	39	23	22	8	0	NF
1980	4	65	51	24	29	14	0	NF
1981	9	143	51	23	31	14	0	NF
1982	6	95	46	32	36	6	0	NF
1983	4	138	76	44	51	8	0	NF
1984	6	116	65	47	40	13	3	NF
1985	17	127	80	38	41	10	0	NF
1986	6	148	76	50	46	12	1	NF
1987	13	159	90	57	37	15	0	NF
1988	17	173	90	53	49	16	1	NF
1989	28	241	90	49	47	24	0	NF
1990	28	182	103	67	60	7	1	NF
1991	25	207	82	68	59	19	0	NF
1992	34	200	109	53	41	9	0	NF
1993	37	229	82	50	44	14	0	NF
1994	41	251	93	55	46	10	0	NF
1995	41	247	90	50	33	7	0	NF
1996	53	249	106	37	42	10	0	NF
1997	41	267	109	63	51	16	0	NF
1998	43	242	113	71	50	15	0	NF
1999	59	241	87	59	47	8	0	NF
2000	53	234	84	51	37	10	0	NF
2001	47	232	68	54	49	13	0	NF
2002	58	228	69	52	46	8	0	NF
2003	51	252	91	51	50	16	0	NF
2004	54	282	90	52	46	17	2	NF
2005	58	276	76	55	30	7	0	NF
2006	44	254	73	66	40	8	0	NF
2007	73	240	76	55	35	10	0	NF
2008	72	212	66	65	30	4	0	NF
2009	67	183	49	44	37	4	0	NF
2010	53	198	44	44	34	9	0	NF
2011	53	159	34	40	20	7	0	NF
2012	57	213	56	43	23	7	0	NF
2013	55	202	44	45	26	9	0	NF
2014	43	154	26	39	28	5	2	NF
1973	0	1	1	2	0	0	0	PO
1974	21	83	29	24	11	2	0	PO
1975	27	94	39	22	7	1	0	PO
1976	30	119	50	34	10	1	0	PO
1977	26	118	48	33	11	0	0	PO
1978	18	120	50	22	18	0	0	PO
1979	16	124	44	12	9	1	0	PO
1980	12	153	45	22	10	0	0	PO
1981	12	129	48	25	23	2	0	PO
1982	11	160	47	29	16	2	0	PO
1983	8	151	53	20	16	0	0	PO
1984	17	201	61	20	18	0	1	PO
1985	18	187	74	34	14	0	0	PO
1986	25	198	80	38	15	0	0	PO
1987	23	241	71	33	22	2	0	PO
1988	39	231	84	48	15	2	0	PO
1989	48	212	87	41	24	1	0	PO
1990	52	216	102	49	18	1	1	PO
1991	42	247	87	42	12	2	1	PO
1992	35	308	112	52	16	4	0	PO
1993	45	357	108	54	20	1	1	PO
1994	66	365	112	45	16	1	2	PO
1995	65	394	115	39	18	2	0	PO
1996	75	370	155	45	14	2	0	PO
1997	91	445	145	50	27	2	0	PO
1998	84	472	162	59	27	3	1	PO
1999	121	467	143	55	17	1	0	PO
2000	123	419	123	52	17	0	0	PO
2001	132	443	110	60	36	2	0	PO
2002	102	548	116	47	26	1	0	PO
2003	116	565	121	43	17	1	0	PO
2004	128	611	174	76	15	2	0	PO
2005	114	613	149	70	28	2	0	PO
2006	134	634	177	96	29	1	0	PO
2007	120	600	129	74	24	2	1	PO
2008	152	545	131	65	18	1	0	PO
2009	154	577	128	63	14	2	1	PO
2010	134	489	101	62	24	1	0	PO
2011	127	471	98	50	9	0	0	PO
2012	149	574	100	56	14	0	0	PO
2013	119	595	105	54	17	0	0	PO
2014	131	577	96	46	9	0	1	PO
2016	0	1	0	0	0	0	0	PO
1971	0	1	0	0	0	0	0	PW
1976	0	4	0	2	1	2	0	PW
1977	0	3	1	1	0	1	0	PW
1978	0	7	1	0	1	0	0	PW
1979	0	4	0	0	1	1	0	PW
1980	0	4	4	0	2	0	0	PW
1981	0	11	2	0	3	0	0	PW
1982	0	15	0	1	3	0	0	PW
1983	1	16	9	2	2	1	0	PW
1984	3	23	2	3	5	1	0	PW
1985	4	28	5	2	7	1	0	PW
1986	3	34	12	11	4	6	0	PW
1987	3	48	13	12	6	1	0	PW
1988	6	54	17	12	17	0	0	PW
1989	15	87	18	10	11	1	0	PW
1990	12	59	21	11	11	0	1	PW
1991	15	105	26	13	9	2	0	PW
1992	19	158	26	19	9	3	0	PW
1993	15	137	28	14	6	1	0	PW
1994	34	150	30	10	7	1	0	PW
1995	32	150	28	17	19	0	0	PW
1996	35	166	28	23	12	1	0	PW
1997	35	200	36	18	15	0	0	PW
1998	54	182	32	20	22	2	0	PW
1999	36	170	35	23	7	2	0	PW
2000	53	168	39	17	12	0	0	PW
2001	62	200	33	19	8	1	0	PW
2002	40	193	42	11	4	1	0	PW
2003	36	196	27	16	12	0	0	PW
2004	52	262	50	20	19	1	0	PW
2005	47	270	33	23	10	0	0	PW
2006	76	295	44	28	19	1	0	PW
2007	53	227	33	22	8	2	0	PW
2008	55	196	39	28	11	0	0	PW
2009	88	247	50	36	4	1	0	PW
2010	87	211	33	23	10	1	0	PW
2011	78	227	32	18	5	2	0	PW
2012	68	242	32	26	6	0	0	PW
2013	56	196	21	11	5	0	0	PW
2014	54	162	22	13	6	1	0	PW
1902	0	2	1	0	0	0	0	RO
1904	0	1	0	0	0	0	0	RO
1973	0	3	1	0	0	1	0	RO
1974	4	35	14	19	10	2	0	RO
1975	13	94	37	17	12	2	0	RO
1976	26	128	42	33	26	4	0	RO
1977	20	172	62	39	30	3	0	RO
1978	17	260	74	28	50	8	0	RO
1979	26	284	101	38	53	7	0	RO
1980	21	379	137	53	86	25	0	RO
1981	39	613	163	85	152	30	0	RO
1982	50	692	227	94	157	34	0	RO
1983	47	902	347	147	178	32	0	RO
1984	97	1300	480	206	251	42	1	RO
1985	164	1604	546	252	326	52	7	RO
1986	179	1764	674	360	394	63	6	RO
1987	223	2118	720	446	446	94	7	RO
1988	332	2287	780	510	496	90	6	RO
1989	387	2556	858	533	557	110	7	RO
1990	379	2763	967	564	536	96	11	RO
1991	481	2780	1001	592	541	110	9	RO
1992	363	3029	1121	604	506	123	4	RO
1993	403	3277	914	483	484	82	12	RO
1994	495	3161	840	511	410	64	5	RO
1995	515	2803	792	481	356	77	9	RO
1996	444	2468	829	368	377	51	7	RO
1997	306	1837	635	326	270	35	5	RO
1998	263	1493	463	258	242	28	1	RO
1999	333	1208	319	189	162	28	3	RO
2000	296	973	292	145	145	15	2	RO
2001	210	922	245	120	103	15	1	RO
2002	146	820	213	119	95	4	0	RO
2003	156	776	177	108	69	14	0	RO
2004	163	780	179	113	62	9	0	RO
2005	141	771	157	109	76	15	0	RO
2006	130	677	147	125	67	7	0	RO
2007	151	707	164	123	78	13	1	RO
2008	155	674	150	100	77	11	0	RO
2009	155	586	128	102	40	9	0	RO
2010	139	572	128	86	69	5	0	RO
2011	151	606	110	109	60	6	0	RO
2012	144	611	120	81	52	7	0	RO
2013	115	524	100	100	52	6	0	RO
2014	137	539	87	103	41	3	0	RO
1973	1	2	0	0	0	0	0	RR
1974	11	25	3	5	3	2	0	RR
1975	13	34	11	1	6	0	0	RR
1976	13	47	12	5	12	1	0	RR
1977	16	79	14	7	9	1	0	RR
1978	11	87	15	4	6	2	0	RR
1979	11	63	9	1	7	0	0	RR
1980	21	94	12	4	8	1	0	RR
1981	11	83	10	5	12	0	0	RR
1982	29	101	17	9	4	1	0	RR
1983	19	143	12	8	8	1	0	RR
1984	32	112	21	8	7	0	0	RR
1985	36	123	12	6	0	1	1	RR
1986	44	124	15	8	11	1	0	RR
1987	38	137	15	8	10	0	0	RR
1988	42	137	21	9	5	1	0	RR
1989	65	172	20	8	9	1	0	RR
1990	46	160	17	12	10	0	0	RR
1991	53	173	31	17	6	2	0	RR
1992	69	221	31	10	2	0	0	RR
1993	58	222	20	12	4	0	0	RR
1994	82	208	21	5	5	1	0	RR
1995	92	272	27	4	3	0	0	RR
1996	85	256	39	8	3	0	0	RR
1997	113	288	38	6	5	1	0	RR
1998	86	266	25	7	4	1	0	RR
1999	91	256	31	8	9	0	0	RR
2000	119	245	26	5	3	1	0	RR
2001	98	219	19	4	3	0	0	RR
2002	85	273	22	4	2	2	0	RR
2003	78	262	23	7	1	1	0	RR
2004	91	301	17	11	4	0	0	RR
2005	90	283	21	6	6	0	0	RR
2006	102	254	31	11	3	1	0	RR
2007	106	291	26	9	4	0	0	RR
2008	106	271	19	10	1	0	0	RR
2009	98	229	23	6	3	1	0	RR
2010	86	236	15	6	5	0	0	RR
2011	97	194	6	7	1	0	0	RR
2012	97	269	15	1	3	0	0	RR
2013	115	219	18	9	1	0	0	RR
2014	123	224	12	0	1	0	0	RR
1902	0	4	0	0	0	0	0	SA
1903	0	0	1	0	0	0	0	SA
1968	0	1	0	0	0	0	0	SA
1969	0	1	0	0	0	0	0	SA
1972	0	2	0	0	0	0	0	SA
1973	0	8	3	0	1	0	0	SA
1974	24	113	34	12	21	5	0	SA
1975	50	236	47	31	13	4	0	SA
1976	33	246	60	21	22	4	0	SA
1977	57	260	76	20	21	3	0	SA
1978	20	236	53	21	22	3	0	SA
1979	39	227	49	21	16	2	0	SA
1980	33	274	62	27	30	7	0	SA
1981	25	261	59	18	28	2	0	SA
1982	15	265	56	21	34	7	0	SA
1983	13	259	48	20	23	4	0	SA
1984	32	316	68	32	21	7	1	SA
1985	42	301	97	26	26	1	0	SA
1986	24	293	96	28	26	5	0	SA
1987	47	345	86	36	29	7	0	SA
1988	48	364	75	33	39	9	0	SA
1989	43	299	97	25	20	7	0	SA
1990	46	331	98	29	26	3	0	SA
1991	54	301	97	30	22	4	0	SA
1992	45	335	84	25	26	4	0	SA
1993	41	281	77	25	20	3	0	SA
1994	39	303	59	16	14	4	0	SA
1995	63	293	56	17	16	6	0	SA
1996	41	256	59	12	19	1	0	SA
1997	44	264	62	15	14	4	1	SA
1998	35	234	67	21	12	2	0	SA
1999	63	295	57	18	11	2	0	SA
2000	64	206	51	17	14	2	0	SA
2001	42	203	58	22	12	1	0	SA
2002	37	271	39	9	10	2	0	SA
2003	41	245	44	13	8	1	0	SA
[truncated: 440 more rows]

## Sheet: Elbow Counts
Year of Diagnosis	Elbow Score 1	Elbow Score 2	Elbow Score 3	Elbow Score 4	Breed
1977	0	0	0	0	ACD
1980	0	0	0	0	ACD
1981	0	0	0	0	ACD
1982	0	0	0	0	ACD
1983	0	0	0	0	ACD
1984	0	0	0	0	ACD
1985	0	0	0	0	ACD
1986	0	0	0	0	ACD
1987	0	0	0	0	ACD
1988	0	0	0	0	ACD
1989	0	0	0	0	ACD
1990	1	0	0	0	ACD
1991	0	0	0	0	ACD
1992	0	0	0	0	ACD
1993	5	0	0	0	ACD
1994	2	1	0	0	ACD
1995	8	0	0	0	ACD
1996	16	1	0	0	ACD
1997	8	2	0	0	ACD
1998	20	0	1	0	ACD
1999	29	0	0	0	ACD
2000	16	2	0	0	ACD
2001	21	4	2	1	ACD
2002	36	5	1	0	ACD
2003	44	8	0	0	ACD
2004	57	2	1	0	ACD
2005	57	4	1	1	ACD
2006	57	6	0	0	ACD
2007	65	8	1	0	ACD
2008	78	3	2	0	ACD
2009	90	8	1	1	ACD
2010	96	2	2	0	ACD
2011	88	11	0	0	ACD
2012	113	12	4	0	ACD
2013	82	8	2	0	ACD
2014	115	11	1	0	ACD
1972	0	0	0	0	AK
1973	0	0	0	0	AK
1974	0	0	0	0	AK
1975	0	0	0	0	AK
1976	0	0	0	0	AK
1977	0	0	0	0	AK
1978	0	0	0	0	AK
1979	0	0	0	0	AK
1980	0	0	0	0	AK
1981	0	0	0	0	AK
1982	0	0	0	0	AK
1983	0	0	0	0	AK
1984	0	0	0	0	AK
1985	1	0	0	0	AK
1986	0	0	0	0	AK
1987	0	0	0	0	AK
1988	1	0	0	0	AK
1989	0	0	0	0	AK
1990	5	0	0	1	AK
1991	14	0	0	0	AK
1992	24	1	0	0	AK
1993	36	0	0	0	AK
1994	62	0	0	0	AK
1995	53	1	0	0	AK
1996	66	0	0	1	AK
1997	85	0	0	1	AK
1998	103	2	0	0	AK
1999	107	2	0	0	AK
2000	121	2	0	0	AK
2001	130	0	0	1	AK
2002	115	3	0	0	AK
2003	117	0	0	0	AK
2004	108	1	1	0	AK
2005	120	1	1	0	AK
2006	125	0	0	0	AK
2007	136	2	0	0	AK
2008	119	0	0	0	AK
2009	115	1	1	0	AK
2010	98	1	0	0	AK
2011	100	0	0	0	AK
2012	121	0	0	0	AK
2013	108	2	0	0	AK
2014	95	0	0	0	AK
1972	0	0	0	0	AM
1973	0	0	0	0	AM
1974	0	0	0	0	AM
1975	0	0	0	0	AM
1976	0	0	0	0	AM
1977	0	0	0	0	AM
1978	0	0	0	0	AM
1979	0	0	0	0	AM
1980	0	0	0	0	AM
1981	0	0	0	0	AM
1982	0	0	0	0	AM
1983	0	0	0	0	AM
1984	0	0	0	0	AM
1985	0	0	0	0	AM
1986	0	0	0	0	AM
1987	0	0	0	0	AM
1988	0	0	0	0	AM
1989	1	0	0	0	AM
1990	4	0	0	0	AM
1991	6	0	0	0	AM
1992	2	1	0	0	AM
1993	6	0	0	0	AM
1994	7	0	0	0	AM
1995	14	0	0	0	AM
1996	18	0	1	1	AM
1997	13	0	0	0	AM
1998	20	1	0	0	AM
1999	30	2	0	0	AM
2000	16	0	0	0	AM
2001	38	0	0	0	AM
2002	28	0	1	0	AM
2003	35	2	0	0	AM
2004	28	0	0	1	AM
2005	42	0	1	0	AM
2006	52	1	0	0	AM
2007	45	2	0	0	AM
2008	78	2	0	0	AM
2009	62	1	0	0	AM
2010	63	3	1	0	AM
2011	60	0	0	0	AM
2012	73	1	1	0	AM
2013	70	0	2	0	AM
2014	70	2	0	0	AM
2015	1	0	0	0	AM
1902	0	0	0	0	ANS
1975	0	0	0	0	ANS
1976	0	0	0	0	ANS
1978	0	0	0	0	ANS
1980	0	0	0	0	ANS
1981	0	0	0	0	ANS
1982	0	0	0	0	ANS
1983	0	0	0	0	ANS
1984	0	0	0	0	ANS
1985	0	0	0	0	ANS
1986	0	0	0	0	ANS
1987	0	0	0	0	ANS
1988	0	0	0	0	ANS
1989	0	0	0	0	ANS
1990	0	0	0	0	ANS
1991	1	0	0	0	ANS
1992	0	0	0	0	ANS
1993	4	0	0	0	ANS
1994	5	0	0	0	ANS
1995	4	1	0	0	ANS
1996	13	1	0	0	ANS
1997	7	1	0	0	ANS
1998	10	2	0	0	ANS
1999	13	1	0	0	ANS
2000	10	0	0	0	ANS
2001	19	1	0	0	ANS
2002	20	0	0	0	ANS
2003	17	1	0	0	ANS
2004	23	0	0	0	ANS
2005	29	1	0	0	ANS
2006	38	1	0	0	ANS
2007	45	1	0	0	ANS
2008	36	2	0	0	ANS
2009	43	3	0	0	ANS
2010	32	3	1	0	ANS
2011	43	1	0	0	ANS
2012	30	4	0	0	ANS
2013	37	1	0	0	ANS
2014	66	2	1	1	ANS
1902	0	0	0	0	AS
1974	0	0	0	0	AS
1975	0	0	0	0	AS
1976	0	0	0	0	AS
1977	0	0	0	0	AS
1978	0	0	0	0	AS
1979	0	0	0	0	AS
1980	0	0	0	0	AS
1981	0	0	0	0	AS
1982	0	0	0	0	AS
1983	0	0	0	0	AS
1984	0	0	0	0	AS
1985	0	0	0	0	AS
1986	0	0	0	0	AS
1987	0	0	0	0	AS
1988	0	0	0	0	AS
1989	0	0	0	0	AS
1990	5	0	0	0	AS
1991	0	0	0	0	AS
1992	2	0	0	0	AS
1993	8	0	0	0	AS
1994	18	1	0	0	AS
1995	25	1	1	0	AS
1996	69	2	0	0	AS
1997	50	1	1	0	AS
1998	83	4	0	0	AS
1999	133	5	1	0	AS
2000	148	7	1	0	AS
2001	167	5	2	0	AS
2002	199	7	3	0	AS
2003	240	7	3	0	AS
2004	357	5	3	1	AS
2005	423	14	3	0	AS
2006	451	13	1	0	AS
2007	540	13	5	0	AS
2008	548	12	4	1	AS
2009	550	22	3	1	AS
2010	690	20	4	1	AS
2011	610	27	3	2	AS
2012	716	11	2	0	AS
2013	756	21	5	2	AS
2014	718	18	3	0	AS
1972	0	0	0	0	BC
1974	0	0	0	0	BC
1975	0	0	0	0	BC
1976	0	0	0	0	BC
1977	0	0	0	0	BC
1978	0	0	0	0	BC
1979	0	0	0	0	BC
1980	0	0	0	0	BC
1981	0	0	0	0	BC
1982	0	0	0	0	BC
1983	0	0	0	0	BC
1984	0	0	0	0	BC
1985	0	0	0	0	BC
1986	0	0	0	0	BC
1987	0	0	0	0	BC
1988	0	0	0	0	BC
1989	0	0	0	0	BC
1990	1	0	0	0	BC
1991	2	0	0	0	BC
1992	4	0	0	0	BC
1993	3	0	0	0	BC
1994	3	0	0	0	BC
1995	7	0	0	0	BC
1996	5	0	0	0	BC
1997	7	0	0	0	BC
1998	11	0	0	0	BC
1999	17	0	0	0	BC
2000	20	0	0	0	BC
2001	24	0	0	0	BC
2002	30	1	0	0	BC
2003	12	1	1	0	BC
2004	43	0	0	0	BC
2005	58	2	0	0	BC
2006	55	1	0	0	BC
2007	53	3	0	0	BC
2008	50	1	0	0	BC
2009	40	0	0	0	BC
2010	53	0	1	1	BC
2011	54	0	0	0	BC
2012	37	1	0	0	BC
2013	44	0	0	0	BC
2014	24	0	0	0	BC
1974	0	0	0	0	BCF
1975	0	0	0	0	BCF
1976	0	0	0	0	BCF
1977	0	0	0	0	BCF
1978	0	0	0	0	BCF
1979	0	0	0	0	BCF
1980	0	0	0	0	BCF
1981	0	0	0	0	BCF
1982	0	0	0	0	BCF
1983	0	0	0	0	BCF
1984	0	0	0	0	BCF
1985	0	0	0	0	BCF
1986	0	0	0	0	BCF
1987	0	0	0	0	BCF
1988	0	0	0	0	BCF
1989	0	0	0	0	BCF
1990	0	0	0	0	BCF
1991	0	0	0	0	BCF
1992	2	0	0	0	BCF
1993	1	0	0	0	BCF
1994	18	0	0	0	BCF
1995	14	0	0	0	BCF
1996	8	0	0	0	BCF
1997	13	0	0	0	BCF
1998	18	0	0	0	BCF
1999	13	0	0	0	BCF
2000	28	1	0	0	BCF
2001	19	1	0	0	BCF
2002	15	0	0	0	BCF
2003	27	0	0	0	BCF
2004	25	0	0	0	BCF
2005	43	0	0	0	BCF
2006	48	1	0	0	BCF
2007	49	0	0	0	BCF
2008	43	0	0	0	BCF
2009	58	0	0	0	BCF
2010	46	0	0	0	BCF
2011	55	0	0	0	BCF
2012	36	0	0	0	BCF
2013	51	0	0	0	BCF
2014	31	0	0	0	BCF
1974	0	0	0	0	BCO
1975	0	0	0	0	BCO
1976	0	0	0	0	BCO
1978	0	0	0	0	BCO
1979	0	0	0	0	BCO
1980	0	0	0	0	BCO
1981	0	0	0	0	BCO
1982	0	0	0	0	BCO
1983	0	0	0	0	BCO
1984	0	0	0	0	BCO
1985	0	0	0	0	BCO
1986	0	0	0	0	BCO
1987	0	0	0	0	BCO
1988	0	0	0	0	BCO
1989	0	0	0	0	BCO
1990	1	0	0	0	BCO
1991	3	0	0	0	BCO
1992	5	0	0	0	BCO
1993	5	0	0	0	BCO
1994	7	0	0	0	BCO
1995	19	0	0	0	BCO
1996	22	0	0	0	BCO
1997	36	0	0	0	BCO
1998	50	0	0	0	BCO
1999	62	0	0	0	BCO
2000	49	0	0	0	BCO
2001	91	1	1	0	BCO
2002	106	0	0	0	BCO
2003	140	2	0	1	BCO
2004	139	2	0	0	BCO
2005	156	2	4	1	BCO
2006	167	2	0	0	BCO
2007	199	2	0	0	BCO
2008	200	0	1	0	BCO
2009	202	2	2	0	BCO
2010	192	0	0	0	BCO
2011	232	2	0	0	BCO
2012	227	1	0	0	BCO
2013	277	4	0	0	BCO
2014	215	2	0	0	BCO
1971	0	0	0	0	BF
1972	0	0	0	0	BF
1974	0	0	0	0	BF
1975	0	0	0	0	BF
1976	0	0	0	0	BF
1977	0	0	0	0	BF
1978	0	0	0	0	BF
1979	0	0	0	0	BF
1980	0	0	0	0	BF
1981	0	0	0	0	BF
1982	0	0	0	0	BF
1983	0	0	0	0	BF
1984	0	0	0	0	BF
1985	0	0	0	0	BF
1986	0	0	0	0	BF
1987	0	0	0	0	BF
1988	1	0	0	0	BF
1989	2	0	0	0	BF
1990	8	1	0	0	BF
1991	11	3	0	0	BF
1992	17	1	0	0	BF
1993	29	2	1	0	BF
1994	50	1	0	0	BF
1995	68	0	0	0	BF
1996	116	2	0	0	BF
1997	149	17	1	0	BF
1998	182	10	1	0	BF
1999	170	15	7	1	BF
2000	172	7	3	1	BF
2001	160	12	4	1	BF
2002	185	12	0	0	BF
2003	148	15	1	1	BF
2004	154	9	2	0	BF
2005	127	7	4	1	BF
2006	182	13	2	1	BF
2007	151	15	3	1	BF
2008	134	7	2	1	BF
2009	130	12	1	0	BF
2010	147	6	5	0	BF
2011	133	5	3	0	BF
2012	130	8	1	0	BF
2013	110	14	1	0	BF
2014	126	8	1	1	BF
1973	0	0	0	0	BL
1974	0	0	0	0	BL
1975	0	0	0	0	BL
1976	0	0	0	0	BL
1977	0	0	0	0	BL
1978	0	0	0	0	BL
1979	0	0	0	0	BL
1980	0	0	0	0	BL
1981	0	0	0	0	BL
1982	0	0	0	0	BL
1983	0	0	0	0	BL
1984	0	1	0	0	BL
1985	0	0	0	0	BL
1986	0	0	0	0	BL
1987	0	0	0	0	BL
1988	0	0	0	0	BL
1989	0	0	0	1	BL
1990	1	1	1	0	BL
1991	9	3	0	0	BL
1992	12	1	1	1	BL
1993	18	0	0	2	BL
1994	22	3	0	1	BL
1995	16	1	0	1	BL
1996	26	3	0	0	BL
1997	41	7	1	0	BL
1998	44	6	0	0	BL
1999	37	5	0	0	BL
2000	52	9	0	1	BL
2001	53	7	1	1	BL
2002	68	9	2	3	BL
2003	51	7	2	1	BL
2004	49	5	2	0	BL
2005	46	6	0	1	BL
2006	53	6	1	0	BL
2007	64	5	3	0	BL
2008	71	10	1	5	BL
2009	59	3	1	0	BL
2010	35	2	0	0	BL
2011	59	3	5	1	BL
2012	41	3	0	0	BL
2013	44	3	1	0	BL
2014	48	3	1	0	BL
1976	0	0	0	0	BM
1977	0	0	0	0	BM
1978	0	0	0	0	BM
1979	0	0	0	0	BM
1980	0	0	0	0	BM
1981	0	0	0	0	BM
1982	0	0	0	0	BM
1983	0	0	0	0	BM
1984	0	0	0	0	BM
1985	0	0	0	0	BM
1986	0	0	0	0	BM
1987	0	0	0	0	BM
1988	0	0	0	0	BM
1989	0	0	0	0	BM
1990	1	0	0	0	BM
1991	4	0	0	0	BM
1992	3	1	0	0	BM
1993	7	0	1	0	BM
1994	14	0	0	0	BM
1995	16	0	0	1	BM
1996	34	2	3	0	BM
1997	51	5	2	0	BM
1998	46	8	1	0	BM
1999	46	1	0	0	BM
2000	52	7	2	1	BM
2001	56	5	0	1	BM
2002	72	9	0	0	BM
2003	69	4	1	0	BM
2004	80	12	0	0	BM
2005	101	5	1	0	BM
2006	92	8	0	1	BM
2007	101	10	1	0	BM
2008	104	8	1	0	BM
2009	99	9	0	0	BM
2010	99	4	0	0	BM
2011	102	7	2	0	BM
2012	108	11	1	0	BM
2013	116	6	1	0	BM
2014	125	7	1	0	BM
1973	0	0	0	0	BMD
1974	0	0	0	0	BMD
1975	0	0	0	0	BMD
1976	0	0	0	0	BMD
1977	0	0	0	0	BMD
1978	0	0	0	0	BMD
1979	0	0	0	0	BMD
1980	0	0	0	0	BMD
1981	0	0	0	0	BMD
1982	0	0	0	0	BMD
1983	0	0	0	0	BMD
1984	0	0	0	0	BMD
1985	0	0	0	0	BMD
1986	1	0	0	0	BMD
1987	4	2	0	0	BMD
1988	3	0	1	0	BMD
1989	16	3	2	0	BMD
1990	87	17	7	6	BMD
1991	81	25	6	4	BMD
1992	117	41	14	6	BMD
1993	182	42	15	12	BMD
1994	212	28	21	13	BMD
1995	223	57	22	15	BMD
1996	235	62	22	15	BMD
1997	301	67	32	16	BMD
1998	280	80	34	17	BMD
1999	334	79	29	15	BMD
2000	304	79	35	25	BMD
2001	293	88	27	17	BMD
2002	369	100	38	7	BMD
2003	462	108	30	10	BMD
2004	604	139	65	18	BMD
2005	551	137	53	24	BMD
2006	632	163	39	17	BMD
2007	583	134	40	19	BMD
2008	599	139	37	17	BMD
2009	570	156	67	13	BMD
2010	595	112	44	26	BMD
2011	584	122	35	16	BMD
2012	556	97	52	14	BMD
2013	585	115	40	11	BMD
2014	597	88	39	14	BMD
1974	0	0	0	0	BMF
1975	0	0	0	0	BMF
1976	0	0	0	0	BMF
1977	0	0	0	0	BMF
1978	0	0	0	0	BMF
1979	0	0	0	0	BMF
1980	0	0	0	0	BMF
1981	0	0	0	0	BMF
1982	0	0	0	0	BMF
1983	0	0	0	0	BMF
1984	0	0	0	0	BMF
1985	0	0	0	0	BMF
1986	0	0	0	0	BMF
1987	0	0	0	0	BMF
1988	2	0	0	0	BMF
1989	1	1	0	1	BMF
1990	5	1	1	1	BMF
1991	8	3	1	1	BMF
1992	34	3	0	0	BMF
1993	30	4	0	0	BMF
1994	57	5	2	1	BMF
1995	58	8	5	1	BMF
1996	62	11	3	3	BMF
1997	90	12	4	4	BMF
1998	100	8	5	0	BMF
1999	104	11	3	1	BMF
2000	107	8	1	1	BMF
2001	80	7	1	0	BMF
2002	81	8	1	3	BMF
2003	120	11	2	3	BMF
2004	102	9	5	0	BMF
2005	118	8	6	2	BMF
2006	112	16	4	0	BMF
2007	103	12	5	0	BMF
2008	118	13	2	1	BMF
2009	99	13	2	1	BMF
2010	103	16	7	0	BMF
2011	83	8	0	2	BMF
2012	100	11	3	1	BMF
2013	102	17	4	3	BMF
2014	93	16	5	1	BMF
1972	0	0	0	0	BS
1973	0	0	0	0	BS
1974	0	0	0	0	BS
1975	0	0	0	0	BS
1976	0	0	0	0	BS
1977	0	0	0	0	BS
1978	0	0	0	0	BS
1979	0	0	0	0	BS
1980	0	0	0	0	BS
1981	0	0	0	0	BS
1982	0	0	0	0	BS
1983	0	0	0	0	BS
1984	1	0	0	0	BS
1985	0	0	0	0	BS
1986	1	0	0	0	BS
1987	1	0	0	0	BS
1988	0	0	0	0	BS
1989	0	0	0	0	BS
1990	6	0	0	0	BS
1991	11	0	0	0	BS
1992	14	0	0	0	BS
1993	9	0	0	0	BS
1994	14	0	0	0	BS
1995	29	0	0	0	BS
1996	26	0	0	0	BS
1997	19	0	0	0	BS
1998	26	0	0	0	BS
1999	26	0	0	0	BS
2000	49	0	1	0	BS
2001	46	1	0	0	BS
2002	62	0	0	1	BS
2003	76	2	0	0	BS
2004	65	1	0	0	BS
2005	63	3	0	0	BS
2006	73	2	0	0	BS
2007	81	0	1	0	BS
2008	88	0	0	0	BS
2009	56	2	1	0	BS
2010	70	2	0	0	BS
2011	70	0	0	0	BS
2012	61	1	0	0	BS
2013	72	1	0	0	BS
2014	77	0	1	0	BS
1972	0	0	0	0	BSD
1974	0	0	0	0	BSD
1975	0	0	0	0	BSD
1976	0	0	0	0	BSD
1977	0	0	0	0	BSD
1978	0	0	0	0	BSD
1979	0	0	0	0	BSD
1980	0	0	0	0	BSD
1981	0	0	0	0	BSD
1982	0	0	0	0	BSD
1983	0	0	0	0	BSD
1984	0	0	0	0	BSD
1985	0	0	0	0	BSD
1986	1	0	0	0	BSD
1987	2	1	0	0	BSD
1988	1	0	0	0	BSD
1989	2	0	0	0	BSD
1990	2	0	0	0	BSD
1991	9	0	0	0	BSD
1992	14	0	0	0	BSD
1993	26	1	0	0	BSD
1994	31	2	1	0	BSD
1995	36	2	1	1	BSD
1996	83	2	1	0	BSD
1997	69	1	1	0	BSD
1998	70	2	0	0	BSD
1999	69	4	0	0	BSD
2000	101	2	0	0	BSD
2001	99	1	1	0	BSD
2002	96	4	1	0	BSD
2003	108	2	1	0	BSD
2004	81	5	1	0	BSD
2005	97	4	3	0	BSD
2006	97	3	0	0	BSD
2007	114	3	0	0	BSD
2008	112	1	1	0	BSD
2009	92	5	2	0	BSD
2010	102	3	0	0	BSD
2011	79	5	0	0	BSD
2012	103	2	4	0	BSD
2013	85	6	1	2	BSD
2014	56	2	1	1	BSD
1973	0	0	0	0	BT
1974	0	0	0	0	BT
1975	0	0	0	0	BT
1976	0	0	0	0	BT
1977	0	0	0	0	BT
1978	0	0	0	0	BT
1979	0	0	0	0	BT
1980	0	0	0	0	BT
1981	0	0	0	0	BT
1982	0	0	0	0	BT
1983	0	0	0	0	BT
1984	0	0	0	0	BT
1985	1	0	0	0	BT
1986	3	0	0	0	BT
1987	4	0	0	0	BT
1988	6	0	0	0	BT
1989	9	0	0	0	BT
1990	8	0	0	0	BT
1991	15	0	0	0	BT
1992	25	2	2	0	BT
1993	66	3	0	0	BT
1994	82	0	1	0	BT
1995	72	0	0	0	BT
1996	91	5	1	1	BT
1997	110	4	2	0	BT
1998	143	4	0	0	BT
1999	144	2	1	0	BT
2000	175	10	2	0	BT
2001	144	2	0	0	BT
2002	191	4	1	0	BT
2003	150	3	0	0	BT
2004	208	4	1	0	BT
2005	178	3	1	0	BT
2006	181	8	1	0	BT
2007	205	14	1	0	BT
2008	155	6	0	0	BT
2009	153	4	2	0	BT
2010	172	7	2	0	BT
2011	163	7	2	0	BT
2012	140	10	0	0	BT
2013	163	3	2	0	BT
2014	126	5	0	0	BT
1973	0	0	0	0	BX
1974	0	0	0	0	BX
1975	0	0	0	0	BX
1976	0	0	0	0	BX
1977	0	0	0	0	BX
1978	0	0	0	0	BX
1979	0	0	0	0	BX
1980	0	0	0	0	BX
1981	0	0	0	0	BX
1982	0	0	0	0	BX
1983	0	0	0	0	BX
1984	0	0	0	0	BX
1985	0	0	0	0	BX
1986	0	0	0	0	BX
1987	0	0	0	0	BX
1988	0	0	0	0	BX
1989	0	0	0	0	BX
1990	0	0	0	0	BX
1991	0	0	0	0	BX
1992	5	0	0	0	BX
1993	3	0	0	0	BX
1994	1	0	0	0	BX
1995	12	0	0	0	BX
1996	5	0	0	0	BX
1997	13	0	0	0	BX
1998	10	0	0	0	BX
1999	12	0	0	0	BX
2000	10	0	0	0	BX
2001	15	0	0	0	BX
2002	29	0	0	0	BX
2003	25	1	0	0	BX
2004	33	0	0	0	BX
2005	42	0	0	0	BX
2006	57	0	1	0	BX
2007	55	0	0	0	BX
2008	51	0	0	0	BX
2009	46	0	0	0	BX
2010	41	1	0	0	BX
2011	57	0	0	0	BX
2012	62	0	0	0	BX
2013	42	1	0	0	BX
2014	55	1	0	0	BX
1973	0	0	0	0	CB
1974	0	0	0	0	CB
1975	0	0	0	0	CB
1976	0	0	0	0	CB
1977	0	0	0	0	CB
1978	0	0	0	0	CB
1979	0	0	0	0	CB
1980	0	0	0	0	CB
1981	0	0	0	0	CB
1982	0	0	0	0	CB
1983	0	0	0	0	CB
1984	1	0	0	0	CB
1985	0	0	0	0	CB
1986	0	0	0	0	CB
1987	1	0	0	0	CB
1988	0	0	0	0	CB
1989	0	0	0	0	CB
1990	5	0	0	0	CB
1991	9	0	0	0	CB
1992	9	0	0	0	CB
1993	32	0	0	1	CB
1994	22	1	0	0	CB
1995	35	0	0	0	CB
1996	35	2	0	1	CB
1997	42	2	2	0	CB
1998	65	4	3	0	CB
1999	76	3	0	0	CB
2000	75	2	0	0	CB
2001	89	1	3	0	CB
2002	107	4	2	0	CB
2003	107	5	0	0	CB
2004	129	7	2	0	CB
2005	154	5	1	0	CB
2006	146	6	4	2	CB
2007	157	7	2	0	CB
2008	138	8	0	0	CB
2009	157	9	1	0	CB
2010	159	8	2	0	CB
2011	161	4	3	3	CB
2012	175	7	2	0	CB
2013	192	5	3	0	CB
2014	180	6	3	0	CB
1971	0	0	0	0	CC
1973	0	0	0	0	CC
1974	0	0	0	0	CC
1975	0	0	0	0	CC
1976	0	0	0	0	CC
1977	0	0	0	0	CC
1978	0	0	0	0	CC
1979	0	0	0	0	CC
1980	0	0	0	0	CC
1981	0	0	0	0	CC
1982	0	0	0	0	CC
1983	0	0	0	0	CC
1984	0	0	0	0	CC
1985	0	0	0	0	CC
1986	0	0	0	0	CC
1987	0	0	0	0	CC
1988	0	0	0	1	CC
1989	1	1	0	0	CC
1990	0	2	1	0	CC
1991	5	0	0	2	CC
1992	9	3	0	0	CC
1993	8	2	4	1	CC
1994	7	6	3	1	CC
1995	11	7	2	4	CC
1996	7	3	2	0	CC
1997	9	4	5	2	CC
1998	17	9	3	2	CC
1999	16	4	2	2	CC
2000	15	4	6	2	CC
2001	18	5	4	5	CC
2002	18	7	7	1	CC
2003	14	14	7	4	CC
2004	26	7	7	1	CC
2005	24	8	15	3	CC
2006	40	25	16	3	CC
2007	51	18	11	5	CC
2008	41	20	13	5	CC
2009	31	17	16	5	CC
2010	31	20	9	7	CC
2011	18	19	8	1	CC
2012	33	12	10	5	CC
2013	23	10	10	2	CC
2014	34	15	10	3	CC
1971	0	0	0	0	DP
1973	0	0	0	0	DP
1974	0	0	0	0	DP
1975	0	0	0	0	DP
1976	0	0	0	0	DP
1977	0	0	0	0	DP
1978	0	0	0	0	DP
1979	0	0	0	0	DP
1980	0	0	0	0	DP
1981	0	0	0	0	DP
1982	0	0	0	0	DP
1983	0	0	0	0	DP
1984	0	0	0	0	DP
1985	0	0	0	0	DP
1986	0	0	0	0	DP
1987	0	0	0	0	DP
1988	0	0	0	0	DP
1989	0	0	0	0	DP
1990	10	0	0	0	DP
1991	8	1	0	0	DP
1992	21	0	0	0	DP
1993	52	1	0	0	DP
1994	51	0	0	1	DP
1995	52	0	0	0	DP
1996	44	0	0	0	DP
1997	58	1	0	0	DP
1998	58	1	0	0	DP
1999	80	2	0	0	DP
2000	104	1	0	0	DP
2001	73	0	1	0	DP
2002	100	2	0	0	DP
2003	117	0	0	0	DP
2004	118	1	0	0	DP
2005	130	2	0	0	DP
2006	119	1	0	0	DP
2007	115	2	0	0	DP
2008	148	0	0	0	DP
2009	175	0	0	0	DP
2010	121	1	0	0	DP
2011	136	0	0	0	DP
2012	165	1	0	0	DP
2013	192	1	0	0	DP
2014	161	0	0	0	DP
1978	0	0	0	0	DTR
1979	0	0	0	0	DTR
1980	0	0	0	0	DTR
1981	0	0	0	0	DTR
1982	0	0	0	0	DTR
1983	0	0	0	0	DTR
1984	0	0	0	0	DTR
1985	0	0	0	0	DTR
1986	0	0	0	0	DTR
1987	0	0	0	0	DTR
1988	0	0	0	0	DTR
1989	0	0	0	0	DTR
1990	0	0	0	0	DTR
1991	0	0	0	0	DTR
1992	0	0	0	0	DTR
1993	0	0	0	0	DTR
1994	1	0	0	0	DTR
1995	2	0	0	0	DTR
1996	0	0	0	0	DTR
1997	1	0	0	0	DTR
1998	2	0	0	0	DTR
1999	4	0	0	0	DTR
2000	2	0	0	0	DTR
2001	16	0	0	0	DTR
2002	11	1	0	0	DTR
2003	12	1	0	0	DTR
2004	25	0	0	0	DTR
2005	33	1	0	0	DTR
2006	35	2	0	0	DTR
2007	51	2	1	0	DTR
2008	65	1	0	0	DTR
2009	67	0	0	0	DTR
2010	68	2	0	1	DTR
2011	71	1	1	0	DTR
2012	95	0	0	0	DTR
2013	121	2	1	0	DTR
2014	94	3	0	0	DTR
1973	0	0	0	0	EN
1974	0	0	0	0	EN
1975	0	0	0	0	EN
1976	0	0	0	0	EN
1977	0	0	0	0	EN
1978	0	0	0	0	EN
1979	0	0	0	0	EN
1980	0	0	0	0	EN
1981	0	0	0	0	EN
1982	0	0	0	0	EN
1983	0	0	0	0	EN
1984	0	0	0	0	EN
1985	0	0	0	0	EN
1986	0	1	0	0	EN
1987	0	0	1	0	EN
1988	0	0	0	0	EN
1989	1	0	0	0	EN
1990	4	1	0	0	EN
1991	3	1	0	1	EN
1992	2	0	1	0	EN
1993	21	3	0	0	EN
1994	9	3	0	0	EN
1995	28	3	1	0	EN
1996	40	6	0	0	EN
1997	36	4	1	0	EN
1998	21	2	2	0	EN
1999	48	6	0	0	EN
2000	54	2	0	1	EN
2001	49	7	1	0	EN
2002	61	5	2	0	EN
2003	93	9	2	1	EN
2004	95	9	2	1	EN
2005	137	11	1	0	EN
2006	138	20	6	0	EN
2007	155	21	3	0	EN
2008	164	17	0	1	EN
2009	182	36	8	1	EN
2010	168	20	5	0	EN
2011	165	15	3	0	EN
2012	211	17	2	1	EN
2013	183	19	2	0	EN
2014	136	23	5	0	EN
1902	0	0	0	0	ES
1971	0	0	0	0	ES
1972	0	0	0	0	ES
1973	0	0	0	0	ES
1974	0	0	0	0	ES
1975	0	0	0	0	ES
1976	0	0	0	0	ES
1977	0	0	0	0	ES
1978	0	0	0	0	ES
1979	0	0	0	0	ES
1980	0	0	0	0	ES
1981	0	0	0	0	ES
1982	0	0	0	0	ES
1983	0	0	0	0	ES
1984	1	0	0	0	ES
1985	1	0	0	0	ES
1986	0	0	1	0	ES
1987	3	0	0	0	ES
1988	2	2	1	0	ES
1989	8	0	1	0	ES
1990	7	1	0	0	ES
1991	10	0	0	0	ES
1992	18	3	0	0	ES
1993	26	2	2	0	ES
1994	36	4	1	1	ES
1995	90	9	6	1	ES
1996	90	11	4	0	ES
1997	123	18	3	0	ES
1998	123	21	7	1	ES
1999	116	12	2	0	ES
2000	122	17	5	1	ES
2001	112	15	8	1	ES
2002	104	9	5	1	ES
2003	123	13	11	0	ES
2004	110	9	2	0	ES
2005	162	16	5	0	ES
2006	134	9	5	0	ES
2007	131	16	2	0	ES
2008	115	15	7	0	ES
2009	132	14	7	1	ES
2010	147	13	6	0	ES
2011	148	29	4	1	ES
2012	111	10	2	1	ES
2013	99	15	3	1	ES
2014	118	18	7	0	ES
1972	0	0	0	0	FB
1974	0	0	0	0	FB
1975	0	0	0	0	FB
1976	0	0	0	0	FB
1977	0	0	0	0	FB
1978	0	0	0	0	FB
1979	0	0	0	0	FB
1980	0	0	0	0	FB
1981	0	0	0	0	FB
1982	0	0	0	0	FB
1983	0	0	0	0	FB
1984	0	0	0	0	FB
1985	0	0	0	0	FB
1986	0	0	0	0	FB
1987	0	0	0	0	FB
1988	0	0	0	0	FB
1989	0	0	0	0	FB
1990	0	0	0	0	FB
1991	2	0	0	0	FB
1992	1	0	0	0	FB
1993	3	0	0	0	FB
1994	5	0	0	0	FB
1995	6	0	0	0	FB
1996	21	0	0	0	FB
1997	10	0	0	0	FB
1998	20	0	0	0	FB
1999	25	0	0	0	FB
2000	21	0	0	0	FB
2001	25	1	0	0	FB
2002	35	0	0	0	FB
2003	39	0	0	0	FB
2004	36	0	0	0	FB
2005	44	0	0	0	FB
2006	45	0	0	0	FB
2007	43	0	0	0	FB
2008	32	0	0	0	FB
2009	42	0	0	0	FB
2010	44	0	0	0	FB
2011	35	0	0	0	FB
2012	26	0	0	0	FB
2013	32	0	0	0	FB
2014	34	0	0	0	FB
1973	0	0	0	0	FR
1974	0	0	0	0	FR
1975	0	0	0	0	FR
1976	0	0	0	0	FR
1977	0	0	0	0	FR
1978	0	0	0	0	FR
1979	0	0	0	0	FR
1980	0	0	0	0	FR
1981	0	0	0	0	FR
1982	0	0	0	0	FR
1983	0	0	0	0	FR
1984	0	0	0	0	FR
1985	0	0	0	0	FR
1986	0	0	0	0	FR
1987	0	0	0	0	FR
1988	0	0	0	0	FR
1989	0	0	0	0	FR
1990	2	0	0	0	FR
1991	7	0	0	0	FR
1992	5	0	0	0	FR
1993	19	0	0	0	FR
1994	15	0	1	0	FR
1995	37	0	0	0	FR
1996	37	0	0	0	FR
1997	53	0	0	0	FR
1998	59	3	0	0	FR
1999	74	1	0	0	FR
2000	78	1	0	0	FR
2001	74	0	0	0	FR
2002	133	1	0	0	FR
2003	126	0	0	0	FR
2004	158	1	0	0	FR
2005	146	0	1	0	FR
2006	148	1	0	0	FR
2007	176	1	0	0	FR
2008	159	1	0	0	FR
2009	183	2	0	0	FR
2010	175	0	0	0	FR
2011	148	0	0	0	FR
2012	171	0	1	0	FR
2013	153	2	0	0	FR
2014	147	0	0	0	FR
1970	0	0	0	0	GD
1972	0	0	0	0	GD
1973	0	0	0	0	GD
1974	0	0	0	0	GD
1975	0	0	0	0	GD
1976	0	0	0	0	GD
1977	0	0	0	0	GD
1978	0	0	0	0	GD
1979	0	0	0	0	GD
1980	0	0	0	0	GD
1981	0	0	0	0	GD
1982	0	0	0	0	GD
1983	0	0	0	0	GD
1984	0	0	0	0	GD
1985	0	0	0	0	GD
1986	0	0	0	0	GD
1987	0	0	0	0	GD
1988	1	0	0	0	GD
1989	0	0	0	0	GD
1990	3	0	0	0	GD
1991	2	0	0	0	GD
1992	5	1	0	0	GD
1993	9	0	0	0	GD
1994	15	0	0	0	GD
1995	31	1	0	0	GD
1996	34	0	0	0	GD
1997	40	2	0	0	GD
1998	43	4	0	0	GD
1999	49	1	0	0	GD
2000	65	5	0	1	GD
2001	95	2	1	0	GD
2002	88	2	0	0	GD
2003	106	2	1	0	GD
2004	143	3	2	0	GD
2005	163	7	0	1	GD
2006	154	3	2	1	GD
2007	181	3	2	2	GD
2008	167	4	1	0	GD
2009	156	3	1	0	GD
2010	173	6	1	1	GD
2011	140	6	1	0	GD
2012	194	3	2	0	GD
2013	179	4	1	0	GD
2014	141	1	3	0	GD
1973	0	0	0	0	GP
1974	0	0	0	0	GP
1975	0	0	0	0	GP
1976	0	0	0	0	GP
1977	0	0	0	0	GP
1978	0	0	0	0	GP
1979	0	0	0	0	GP
1980	0	0	0	0	GP
1981	0	0	0	0	GP
1982	0	0	0	0	GP
1983	0	0	0	0	GP
1984	0	0	0	0	GP
1985	0	0	0	0	GP
1986	0	0	0	0	GP
1987	0	0	0	0	GP
1988	0	0	0	0	GP
1989	0	0	0	0	GP
1990	1	0	0	0	GP
1991	4	0	0	0	GP
1992	13	0	0	0	GP
1993	5	0	0	0	GP
1994	8	0	0	0	GP
1995	11	0	0	0	GP
1996	21	0	1	0	GP
1997	17	1	0	0	GP
1998	16	0	1	0	GP
1999	23	1	0	0	GP
2000	21	1	0	0	GP
2001	22	0	0	0	GP
2002	33	0	0	0	GP
2003	35	0	0	0	GP
2004	49	0	0	0	GP
2005	49	0	0	0	GP
2006	64	1	0	0	GP
2007	66	1	0	0	GP
2008	67	0	0	0	GP
2009	67	2	0	0	GP
2010	53	0	0	0	GP
2011	55	1	0	0	GP
2012	59	1	0	0	GP
2013	78	0	0	0	GP
2014	46	2	0	0	GP
1904	0	0	0	0	GR
1968	0	0	0	0	GR
1971	0	0	0	0	GR
1972	0	0	0	0	GR
1973	0	0	0	0	GR
1974	0	0	0	0	GR
1975	0	0	0	0	GR
1976	0	0	0	0	GR
1977	0	0	0	0	GR
1978	0	0	0	0	GR
1979	0	0	0	0	GR
1980	0	0	0	0	GR
1981	0	0	0	0	GR
1982	0	0	0	0	GR
1983	0	0	0	0	GR
1984	1	0	0	0	GR
1985	0	0	0	0	GR
1986	0	0	0	0	GR
1987	4	0	0	0	GR
1988	3	1	2	0	GR
1989	9	1	0	0	GR
1990	26	2	2	0	GR
1991	48	3	1	1	GR
1992	114	8	2	1	GR
1993	181	14	2	3	GR
1994	236	22	2	0	GR
1995	284	24	10	5	GR
1996	387	40	10	1	GR
1997	488	51	8	6	GR
1998	681	73	11	8	GR
1999	781	60	17	7	GR
2000	1051	97	28	9	GR
2001	1268	120	30	9	GR
2002	1509	170	26	14	GR
2003	1640	136	32	10	GR
2004	1987	162	41	4	GR
2005	2038	167	42	13	GR
2006	2163	163	43	8	GR
2007	2100	188	30	5	GR
2008	2122	178	44	6	GR
2009	2120	154	35	8	GR
2010	2048	149	38	10	GR
2011	2182	146	41	12	GR
2012	2196	172	41	12	GR
2013	2213	168	48	23	GR
2014	2090	142	50	8	GR
2015	1	0	0	0	GR
1908	0	0	0	0	GS
1969	0	0	0	0	GS
1970	0	0	0	0	GS
1971	0	0	0	0	GS
1972	0	0	0	0	GS
1973	0	0	0	0	GS
1974	0	0	0	0	GS
1975	0	0	0	0	GS
1976	0	0	0	0	GS
1977	1	0	0	0	GS
1978	0	0	0	0	GS
1979	0	0	0	0	GS
1980	0	0	0	0	GS
1981	0	0	0	0	GS
1982	0	0	0	0	GS
1983	1	0	0	0	GS
1984	1	0	0	0	GS
1985	1	0	1	0	GS
1986	4	0	0	1	GS
1987	7	2	1	1	GS
1988	25	1	0	0	GS
1989	107	10	2	3	GS
1990	498	87	20	8	GS
1991	609	109	33	16	GS
1992	723	117	54	26	GS
1993	950	186	44	22	GS
1994	1168	174	67	32	GS
1995	1180	188	66	33	GS
1996	1277	195	65	30	GS
1997	1403	243	75	27	GS
1998	1333	212	72	24	GS
1999	1390	243	62	15	GS
2000	1228	217	51	16	GS
2001	1291	208	54	18	GS
2002	1309	216	45	14	GS
2003	1243	213	47	7	GS
2004	1267	191	52	11	GS
2005	1406	210	73	13	GS
2006	1331	234	40	14	GS
2007	1353	233	48	5	GS
2008	1255	207	59	13	GS
2009	1312	208	63	6	GS
2010	1317	200	62	10	GS
2011	1284	209	47	9	GS
2012	1426	236	42	6	GS
2013	1473	206	51	8	GS
2014	1421	162	33	5	GS
1973	0	0	0	0	GSC
1974	0	0	0	0	GSC
1975	0	0	0	0	GSC
1976	0	0	0	0	GSC
1977	0	0	0	0	GSC
1978	0	0	0	0	GSC
1979	0	0	0	0	GSC
1980	0	0	0	0	GSC
1981	0	0	0	0	GSC
1982	0	0	0	0	GSC
1983	0	0	0	0	GSC
1984	0	0	0	0	GSC
1985	0	0	0	0	GSC
1986	0	0	0	0	GSC
1987	0	0	0	0	GSC
1988	0	0	0	0	GSC
1989	1	0	0	0	GSC
1990	0	0	0	0	GSC
1991	4	0	0	0	GSC
1992	2	0	0	0	GSC
1993	1	0	0	0	GSC
1994	6	0	0	0	GSC
1995	4	0	0	0	GSC
1996	7	1	0	0	GSC
1997	15	1	0	0	GSC
1998	4	1	0	0	GSC
1999	10	0	0	0	GSC
2000	14	3	0	0	GSC
2001	13	1	0	0	GSC
2002	12	2	0	0	GSC
2003	18	1	0	0	GSC
2004	27	4	3	0	GSC
2005	28	2	0	0	GSC
2006	45	2	1	1	GSC
2007	40	2	2	0	GSC
2008	38	0	0	0	GSC
2009	35	1	0	0	GSC
2010	21	7	0	0	GSC
2011	43	0	0	0	GSC
2012	37	5	0	0	GSC
2013	41	3	0	0	GSC
2014	34	2	0	1	GSC
1973	0	0	0	0	GSE
1974	0	0	0	0	GSE
1975	0	0	0	0	GSE
1976	0	0	0	0	GSE
1977	0	0	0	0	GSE
1978	0	0	0	0	GSE
1979	0	0	0	0	GSE
1980	0	0	0	0	GSE
1981	0	0	0	0	GSE
1982	0	0	0	0	GSE
1983	0	0	0	0	GSE
1984	0	0	0	0	GSE
1985	0	0	0	0	GSE
1986	0	0	0	0	GSE
1987	0	0	0	0	GSE
1988	0	0	0	0	GSE
1989	2	0	0	0	GSE
1990	5	0	0	0	GSE
1991	4	0	0	0	GSE
1992	12	1	0	0	GSE
1993	12	0	0	0	GSE
1994	18	0	1	1	GSE
1995	18	2	0	0	GSE
1996	31	1	0	2	GSE
1997	11	4	0	1	GSE
1998	25	3	1	0	GSE
1999	5	2	2	0	GSE
2000	22	3	0	0	GSE
2001	17	2	0	0	GSE
2002	22	2	0	1	GSE
2003	30	2	0	0	GSE
2004	35	2	0	0	GSE
2005	44	13	3	0	GSE
2006	46	5	0	0	GSE
2007	47	2	2	0	GSE
2008	58	9	2	0	GSE
2009	40	8	1	0	GSE
2010	55	7	2	0	GSE
2011	58	5	0	0	GSE
2012	56	6	0	0	GSE
2013	67	10	0	0	GSE
2014	53	6	0	0	GSE
1971	0	0	0	0	GSP
1972	0	0	0	0	GSP
1973	0	0	0	0	GSP
1974	0	0	0	0	GSP
1975	0	0	0	0	GSP
1976	0	0	0	0	GSP
1977	0	0	0	0	GSP
1978	0	0	0	0	GSP
1979	0	0	0	0	GSP
1980	0	0	0	0	GSP
1981	0	0	0	0	GSP
1982	0	0	0	0	GSP
1983	0	0	0	0	GSP
1984	1	0	0	0	GSP
1985	1	0	0	0	GSP
1986	0	0	0	0	GSP
1987	0	0	0	0	GSP
1988	0	0	0	0	GSP
1989	0	0	0	0	GSP
1990	2	0	0	0	GSP
1991	5	0	0	0	GSP
1992	6	0	0	0	GSP
1993	21	0	0	0	GSP
1994	20	0	0	0	GSP
1995	23	0	0	0	GSP
1996	23	0	0	0	GSP
1997	29	0	0	0	GSP
1998	40	2	0	0	GSP
1999	62	0	0	0	GSP
2000	41	0	0	0	GSP
2001	43	1	0	0	GSP
2002	68	1	0	0	GSP
2003	77	0	0	0	GSP
2004	92	0	1	0	GSP
2005	121	2	0	0	GSP
2006	118	0	0	0	GSP
2007	178	1	1	0	GSP
2008	159	4	0	0	GSP
2009	160	0	1	0	GSP
2010	164	0	0	0	GSP
2011	150	0	0	0	GSP
2012	166	0	1	0	GSP
2013	172	1	0	0	GSP
2014	227	1	0	0	GSP
1973	0	0	0	0	GWP
1974	0	0	0	0	GWP
1975	0	0	0	0	GWP
1976	0	0	0	0	GWP
1977	0	0	0	0	GWP
1978	0	0	0	0	GWP
1979	0	0	0	0	GWP
1980	0	0	0	0	GWP
1981	0	0	0	0	GWP
1982	0	0	0	0	GWP
1983	0	0	0	0	GWP
1984	0	0	0	0	GWP
1985	0	0	0	0	GWP
1986	0	0	0	0	GWP
1987	0	0	0	0	GWP
1988	0	0	0	0	GWP
1989	0	0	0	0	GWP
1990	1	0	0	0	GWP
1991	2	0	0	0	GWP
1992	4	1	0	0	GWP
1993	6	0	0	0	GWP
1994	21	0	0	0	GWP
1995	10	0	0	0	GWP
1996	15	2	0	0	GWP
1997	21	0	1	0	GWP
1998	20	0	0	0	GWP
1999	34	1	0	0	GWP
2000	24	4	0	0	GWP
2001	29	0	0	0	GWP
2002	18	0	0	0	GWP
2003	26	0	0	0	GWP
2004	28	0	0	0	GWP
2005	24	1	0	0	GWP
2006	43	1	0	0	GWP
2007	20	0	0	0	GWP
2008	47	2	0	0	GWP
2009	38	0	0	0	GWP
2010	71	1	0	0	GWP
2011	53	0	0	0	GWP
2012	52	1	0	0	GWP
2013	63	1	0	0	GWP
2014	53	0	0	0	GWP
1994	0	0	0	0	HAV
1997	1	0	0	0	HAV
1998	0	0	0	0	HAV
1999	1	0	0	0	HAV
2000	11	1	0	0	HAV
2001	10	0	1	0	HAV
2002	12	1	2	0	HAV
2003	30	2	2	0	HAV
2004	71	2	3	0	HAV
2005	144	5	3	0	HAV
2006	161	6	0	0	HAV
2007	196	11	7	1	HAV
2008	204	5	2	0	HAV
2009	174	5	2	1	HAV
2010	173	4	3	0	HAV
2011	156	5	4	0	HAV
2012	192	3	2	0	HAV
2013	154	8	4	0	HAV
2014	164	10	1	1	HAV
1977	0	0	0	0	HY
1983	0	0	0	0	HY
1986	0	0	0	0	HY
1987	0	0	0	0	HY
1988	0	0	0	0	HY
1989	0	0	0	0	HY
1990	1	0	0	0	HY
1991	0	0	0	0	HY
1992	0	0	0	0	HY
1993	0	0	0	0	HY
1994	2	0	0	0	HY
1995	1	0	0	0	HY
1996	3	0	0	0	HY
1997	3	0	0	0	HY
1998	4	1	0	0	HY
1999	2	0	0	0	HY
2000	1	0	0	0	HY
2001	3	0	0	0	HY
2002	0	0	0	0	HY
2003	8	0	0	0	HY
2004	14	0	0	0	HY
2005	26	2	0	0	HY
2006	56	0	0	0	HY
2007	65	0	0	0	HY
2008	76	2	0	0	HY
2009	93	1	1	0	HY
2010	90	0	0	0	HY
2011	101	1	0	0	HY
2012	135	4	0	0	HY
2013	128	2	0	1	HY
2014	147	1	0	1	HY
2016	0	0	0	0	HY
1969	0	0	0	0	IR
1970	0	0	0	0	IR
1971	0	0	0	0	IR
1972	0	0	0	0	IR
1973	0	0	0	0	IR
1974	0	0	0	0	IR
1975	0	0	0	0	IR
1976	0	0	0	0	IR
1977	0	0	0	0	IR
1978	0	0	0	0	IR
1979	0	0	0	0	IR
1980	0	0	0	0	IR
1981	0	0	0	0	IR
1982	0	0	0	0	IR
1983	0	0	0	0	IR
1984	0	0	0	0	IR
1985	0	0	0	0	IR
1986	0	0	0	0	IR
1987	0	0	0	0	IR
1988	0	0	0	0	IR
1989	0	0	0	0	IR
1990	0	0	0	0	IR
1991	0	0	0	0	IR
1992	0	0	0	0	IR
1993	5	0	0	0	IR
1994	7	0	0	0	IR
1995	11	0	0	0	IR
1996	11	0	0	0	IR
1997	17	1	0	0	IR
1998	19	0	0	0	IR
1999	11	1	0	0	IR
2000	19	2	0	0	IR
2001	16	1	0	0	IR
2002	27	1	0	0	IR
2003	31	0	0	0	IR
2004	25	1	0	0	IR
2005	53	2	0	0	IR
2006	34	2	0	0	IR
2007	48	2	0	0	IR
2008	50	1	0	0	IR
2009	53	0	0	0	IR
2010	48	0	0	0	IR
2011	38	1	0	0	IR
2012	36	2	0	0	IR
2013	41	1	0	0	IR
2014	30	0	0	0	IR
2019	0	0	0	0	IR
2042	0	0	0	0	IR
1971	0	0	0	0	IW
1973	0	0	0	0	IW
1974	0	0	0	0	IW
1975	0	0	0	0	IW
1976	0	0	0	0	IW
1977	0	0	0	0	IW
1978	0	0	0	0	IW
1979	0	0	0	0	IW
1980	0	0	0	0	IW
1981	0	0	0	0	IW
1982	0	0	0	0	IW
1983	0	0	0	0	IW
1984	0	0	0	0	IW
1985	0	0	0	0	IW
1986	0	0	0	0	IW
1987	0	0	0	0	IW
1988	0	0	0	0	IW
1989	0	0	0	0	IW
1990	0	0	1	0	IW
1991	1	0	0	0	IW
1992	1	1	0	0	IW
1993	5	0	0	0	IW
1994	6	1	0	0	IW
1995	10	2	2	0	IW
1996	16	1	0	0	IW
1997	16	1	0	0	IW
1998	15	3	0	1	IW
1999	9	0	0	0	IW
2000	17	3	0	0	IW
2001	27	1	0	0	IW
2002	20	3	0	0	IW
2003	20	2	0	0	IW
2004	40	3	1	0	IW
2005	31	2	2	0	IW
2006	36	4	0	0	IW
2007	39	3	1	1	IW
2008	54	5	0	0	IW
2009	40	7	1	0	IW
2010	48	10	2	1	IW
2011	39	4	2	0	IW
2012	55	5	2	1	IW
2013	48	8	0	0	IW
2014	70	6	0	0	IW
1974	0	0	0	0	IWS
1975	0	0	0	0	IWS
1976	0	0	0	0	IWS
1977	0	0	0	0	IWS
1978	0	0	0	0	IWS
1979	0	0	0	0	IWS
1980	0	0	0	0	IWS
1981	0	0	0	0	IWS
1982	0	0	0	0	IWS
1983	0	0	0	0	IWS
1984	0	0	0	0	IWS
1985	0	0	0	0	IWS
1986	0	0	0	0	IWS
1987	0	0	0	0	IWS
1988	0	0	0	0	IWS
1989	0	0	0	0	IWS
1990	0	0	0	0	IWS
1991	0	0	0	0	IWS
1992	1	0	0	0	IWS
1993	1	0	0	1	IWS
1994	10	0	0	0	IWS
1995	6	0	0	0	IWS
1996	4	2	0	0	IWS
1997	7	0	0	0	IWS
1998	6	1	0	0	IWS
1999	7	3	0	0	IWS
2000	12	2	0	0	IWS
2001	11	0	1	0	IWS
2002	23	2	3	0	IWS
2003	16	4	1	0	IWS
2004	28	3	0	1	IWS
2005	34	4	1	0	IWS
2006	22	8	1	1	IWS
2007	32	6	1	0	IWS
2008	38	5	1	0	IWS
2009	34	3	0	0	IWS
2010	23	4	2	1	IWS
2011	26	4	3	0	IWS
2012	40	10	0	0	IWS
2013	43	1	0	0	IWS
2014	36	2	2	1	IWS
1982	0	0	0	0	KCS
1983	0	0	0	0	KCS
1985	0	0	0	0	KCS
1986	0	0	0	0	KCS
1987	0	0	0	0	KCS
1988	0	0	0	0	KCS
1989	0	0	0	0	KCS
1990	0	0	0	0	KCS
1991	0	0	0	0	KCS
1992	4	0	0	0	KCS
1993	5	0	0	0	KCS
1994	1	0	0	0	KCS
1995	4	0	0	0	KCS
1996	6	0	0	0	KCS
1997	8	0	0	0	KCS
1998	15	1	0	0	KCS
1999	9	0	0	0	KCS
2000	11	0	0	0	KCS
2001	21	0	0	0	KCS
2002	23	0	0	0	KCS
2003	23	0	0	0	KCS
2004	41	0	0	0	KCS
2005	41	0	0	0	KCS
2006	52	0	0	0	KCS
2007	44	0	0	0	KCS
2008	54	0	0	0	KCS
2009	35	0	0	0	KCS
2010	37	0	0	0	KCS
2011	39	0	0	0	KCS
2012	41	0	0	0	KCS
2013	39	1	0	0	KCS
2014	44	0	0	0	KCS
1973	0	0	0	0	KE
1974	0	0	0	0	KE
1975	0	0	0	0	KE
1976	0	0	0	0	KE
1977	0	0	0	0	KE
1978	0	0	0	0	KE
1979	0	0	0	0	KE
1980	0	0	0	0	KE
1981	0	0	0	0	KE
1982	0	0	0	0	KE
1983	0	0	0	0	KE
1984	0	0	0	0	KE
1985	0	0	0	0	KE
1986	0	0	0	0	KE
1987	0	0	0	0	KE
1988	0	0	0	0	KE
1989	0	0	0	0	KE
1990	0	0	0	0	KE
1991	1	0	0	0	KE
1992	2	1	0	0	KE
1993	7	0	0	0	KE
1994	6	0	0	0	KE
1995	6	0	0	0	KE
1996	9	0	0	0	KE
1997	6	0	0	0	KE
1998	13	0	1	0	KE
1999	13	4	0	0	KE
2000	8	1	0	0	KE
2001	29	1	0	0	KE
2002	25	1	0	0	KE
2003	34	2	0	1	KE
2004	30	2	0	2	KE
2005	53	2	1	1	KE
2006	74	8	1	0	KE
2007	78	4	2	0	KE
2008	78	4	0	0	KE
2009	94	5	0	0	KE
2010	87	6	4	0	KE
2011	92	2	3	3	KE
2012	92	3	5	1	KE
2013	102	4	2	1	KE
2014	92	3	1	0	KE
1984	0	0	0	0	LB
1986	0	0	0	0	LB
1987	0	0	0	0	LB
1988	0	0	0	0	LB
1989	2	0	0	0	LB
1990	7	0	0	0	LB
1991	14	1	0	0	LB
1992	14	1	0	0	LB
1993	23	1	0	0	LB
1994	24	0	0	0	LB
1995	30	0	0	0	LB
1996	40	1	0	0	LB
1997	54	1	0	0	LB
1998	49	0	1	0	LB
1999	72	4	0	0	LB
2000	68	2	1	0	LB
2001	53	2	0	0	LB
2002	92	2	0	0	LB
2003	71	1	1	0	LB
2004	64	3	0	0	LB
2005	98	2	1	0	LB
2006	81	4	0	0	LB
2007	88	7	1	0	LB
2008	56	0	0	0	LB
2009	86	2	0	0	LB
2010	81	1	2	0	LB
2011	85	3	0	0	LB
2012	71	3	0	0	LB
2013	105	2	0	0	LB
2014	88	1	0	0	LB
1902	0	0	0	0	LR
1968	0	0	0	0	LR
1969	0	0	0	0	LR
1970	0	0	0	0	LR
1971	0	0	0	0	LR
1972	0	0	0	0	LR
1973	0	0	0	0	LR
1974	0	0	0	0	LR
1975	0	0	0	0	LR
1976	0	0	0	0	LR
1977	1	0	0	0	LR
1978	0	0	0	0	LR
1979	0	0	0	0	LR
1980	0	0	0	0	LR
1981	1	0	0	0	LR
1982	1	0	0	0	LR
1983	4	0	0	0	LR
1984	1	0	0	0	LR
1985	2	1	0	0	LR
1986	6	0	0	0	LR
1987	9	0	1	2	LR
1988	10	3	1	1	LR
1989	43	7	1	2	LR
1990	108	5	1	2	LR
1991	235	15	6	6	LR
1992	368	48	11	3	LR
1993	526	48	15	1	LR
1994	769	60	28	13	LR
1995	992	81	21	9	LR
1996	1233	114	34	21	LR
1997	1630	187	29	18	LR
1998	1939	217	57	23	LR
1999	2199	209	41	25	LR
2000	2393	246	64	22	LR
2001	2634	228	52	20	LR
2002	3086	295	60	40	LR
2003	3339	267	83	31	LR
2004	3832	289	71	34	LR
2005	4197	319	90	34	LR
2006	4062	336	83	21	LR
2007	4225	304	81	31	LR
2008	3984	302	66	25	LR
2009	3913	295	60	29	LR
2010	3903	249	72	25	LR
2011	3581	248	63	24	LR
2012	3930	245	70	26	LR
2013	4054	251	74	23	LR
2014	4009	213	62	16	LR
2016	1	0	0	0	LR
2018	0	0	0	0	LR
1999	0	0	0	0	MAS
2000	0	0	0	0	MAS
2002	0	0	0	0	MAS
2004	1	0	0	0	MAS
2005	1	0	0	0	MAS
2006	37	0	0	0	MAS
2007	36	0	0	0	MAS
2008	59	4	0	0	MAS
2009	67	0	0	0	MAS
2010	62	1	0	0	MAS
2011	78	1	0	0	MAS
2012	79	2	0	0	MAS
2013	88	2	0	0	MAS
2014	119	4	0	0	MAS
1973	0	0	0	0	MF
1974	0	0	0	0	MF
1975	0	0	0	0	MF
1976	0	0	0	0	MF
1977	0	0	0	0	MF
1978	0	0	0	0	MF
1979	0	0	0	0	MF
1980	0	0	0	0	MF
1981	0	0	0	0	MF
1982	0	0	0	0	MF
1983	0	0	0	0	MF
1984	0	0	0	0	MF
1985	0	0	0	0	MF
1986	0	0	0	0	MF
1987	0	0	0	0	MF
1988	1	0	0	0	MF
1989	5	0	0	0	MF
1990	9	2	0	0	MF
1991	16	2	0	0	MF
1992	26	5	3	0	MF
1993	63	7	4	1	MF
1994	97	8	2	3	MF
1995	143	8	6	6	MF
1996	190	17	9	7	MF
1997	251	28	6	4	MF
1998	302	36	18	5	MF
1999	307	37	19	9	MF
2000	254	29	10	3	MF
2001	305	29	12	0	MF
2002	294	28	11	7	MF
2003	285	29	10	5	MF
2004	324	23	12	7	MF
2005	322	42	18	6	MF
2006	309	29	8	4	MF
2007	277	23	7	3	MF
2008	267	31	8	3	MF
2009	239	24	4	1	MF
2010	242	17	9	2	MF
2011	201	15	9	3	MF
2012	207	16	4	1	MF
2013	184	16	6	4	MF
2014	191	20	3	0	MF
1902	0	0	0	0	NF
1972	0	0	0	0	NF
1973	0	0	0	0	NF
1974	0	0	0	0	NF
1975	0	0	0	0	NF
1976	0	0	0	0	NF
1977	0	0	0	0	NF
1978	0	0	0	0	NF
1979	0	0	0	0	NF
1980	0	0	0	0	NF
1981	0	0	0	0	NF
1982	0	0	0	0	NF
1983	0	0	0	0	NF
1984	0	0	0	0	NF
1985	0	0	0	0	NF
1986	0	0	0	0	NF
1987	2	0	1	0	NF
1988	2	0	0	2	NF
1989	3	1	3	1	NF
1990	8	1	0	2	NF
1991	15	5	1	2	NF
1992	32	6	4	5	NF
1993	47	9	6	8	NF
1994	96	23	13	6	NF
1995	101	23	10	9	NF
1996	150	29	17	9	NF
1997	203	35	15	12	NF
1998	221	41	18	12	NF
1999	219	51	13	20	NF
2000	213	53	14	13	NF
2001	257	41	20	15	NF
2002	233	46	19	14	NF
2003	289	48	20	11	NF
2004	332	56	16	18	NF
2005	298	62	19	10	NF
2006	309	62	11	5	NF
2007	315	61	13	10	NF
2008	278	59	20	9	NF
2009	271	45	14	5	NF
2010	280	40	13	9	NF
2011	241	28	9	6	NF
2012	270	49	18	10	NF
2013	283	39	10	2	NF
2014	197	46	13	3	NF
1973	0	0	0	0	PO
1974	0	0	0	0	PO
1975	0	0	0	0	PO
1976	0	0	0	0	PO
1977	0	0	0	0	PO
1978	0	0	0	0	PO
1979	0	0	0	0	PO
1980	0	0	0	0	PO
1981	0	0	0	0	PO
1982	0	0	0	0	PO
1983	0	0	0	0	PO
1984	0	0	0	0	PO
1985	0	0	0	0	PO
1986	0	0	0	0	PO
1987	0	0	0	0	PO
1988	0	0	0	0	PO
1989	0	0	0	0	PO
1990	1	0	0	0	PO
1991	2	0	0	0	PO
1992	2	0	0	0	PO
1993	0	1	1	0	PO
1994	3	0	0	0	PO
1995	7	0	0	0	PO
1996	7	0	0	0	PO
1997	17	0	0	0	PO
1998	16	0	0	0	PO
1999	24	1	0	0	PO
2000	25	0	0	0	PO
2001	31	0	0	0	PO
2002	48	1	0	0	PO
2003	59	0	0	0	PO
2004	77	1	0	0	PO
2005	128	2	1	1	PO
2006	157	4	2	0	PO
2007	189	4	1	0	PO
2008	173	5	2	1	PO
2009	189	5	0	0	PO
2010	192	4	1	1	PO
2011	205	3	1	0	PO
2012	246	6	4	0	PO
2013	263	7	1	0	PO
2014	258	5	1	0	PO
2016	0	0	0	0	PO
1971	0	0	0	0	PW
1976	0	0	0	0	PW
1977	0	0	0	0	PW
1978	0	0	0	0	PW
1979	0	0	0	0	PW
1980	0	0	0	0	PW
1981	0	0	0	0	PW
1982	0	0	0	0	PW
1983	0	0	0	0	PW
1984	0	0	0	0	PW
1985	1	0	0	0	PW
1986	1	0	0	0	PW
1987	1	0	0	0	PW
1988	0	0	0	0	PW
1989	9	0	0	0	PW
1990	11	0	0	0	PW
1991	17	0	0	0	PW
1992	32	1	0	0	PW
1993	33	0	0	0	PW
1994	44	0	0	0	PW
1995	56	1	1	0	PW
1996	76	1	0	0	PW
1997	82	1	0	0	PW
1998	98	2	0	0	PW
1999	82	2	0	0	PW
2000	87	1	0	0	PW
2001	106	0	0	0	PW
2002	103	1	0	0	PW
2003	105	2	0	0	PW
2004	135	1	1	0	PW
2005	177	4	0	0	PW
2006	199	7	1	0	PW
2007	160	2	0	0	PW
2008	194	1	0	0	PW
2009	217	3	1	0	PW
2010	198	1	0	0	PW
2011	208	0	0	0	PW
2012	221	0	0	1	PW
2013	166	2	0	0	PW
2014	146	4	1	0	PW
1902	0	0	0	0	RO
1904	0	0	0	0	RO
1973	0	0	0	0	RO
1974	0	0	0	0	RO
1975	0	0	0	0	RO
1976	0	0	0	0	RO
1977	0	0	0	0	RO
1978	0	0	0	0	RO
1979	0	0	0	0	RO
1980	0	0	0	0	RO
1981	0	0	0	0	RO
1982	0	0	0	0	RO
1983	0	0	0	0	RO
1984	0	0	0	0	RO
1985	1	1	0	0	RO
1986	0	1	0	0	RO
1987	5	0	0	0	RO
1988	5	5	0	0	RO
1989	11	8	5	2	RO
1990	100	51	16	7	RO
1991	172	86	26	3	RO
1992	178	112	46	4	RO
1993	306	136	42	8	RO
1994	373	192	62	16	RO
1995	423	180	58	14	RO
1996	435	202	72	11	RO
1997	370	200	58	10	RO
1998	363	199	59	13	RO
1999	367	208	62	12	RO
2000	372	219	38	5	RO
2001	375	171	55	7	RO
2002	354	184	49	8	RO
2003	409	195	50	4	RO
2004	438	195	54	6	RO
2005	462	219	56	11	RO
2006	439	227	48	7	RO
2007	502	244	52	9	RO
2008	484	237	62	10	RO
2009	472	215	49	7	RO
2010	536	185	45	7	RO
2011	515	219	48	15	RO
2012	539	233	40	5	RO
2013	495	177	44	4	RO
2014	508	208	38	5	RO
1973	0	0	0	0	RR
1974	0	0	0	0	RR
1975	0	0	0	0	RR
1976	0	0	0	0	RR
1977	0	0	0	0	RR
1978	0	0	0	0	RR
1979	0	0	0	0	RR
1980	0	0	0	0	RR
1981	0	0	0	0	RR
1982	1	0	0	0	RR
1983	0	0	0	0	RR
1984	1	0	0	0	RR
1985	0	0	0	0	RR
1986	1	1	0	0	RR
1987	1	0	0	0	RR
1988	2	0	0	0	RR
1989	2	0	0	0	RR
1990	10	0	0	0	RR
1991	8	1	0	0	RR
1992	21	0	0	0	RR
1993	37	0	0	0	RR
1994	37	0	0	0	RR
1995	60	6	0	0	RR
1996	113	6	0	0	RR
1997	191	11	1	0	RR
1998	209	6	2	0	RR
1999	235	8	1	1	RR
2000	284	14	2	1	RR
2001	247	13	1	0	RR
2002	294	21	3	0	RR
2003	290	15	1	0	RR
2004	331	18	0	0	RR
2005	343	11	1	0	RR
2006	334	17	2	0	RR
2007	355	23	1	1	RR
2008	356	17	1	0	RR
2009	325	10	0	0	RR
2010	312	16	2	0	RR
2011	272	12	3	0	RR
2012	342	16	2	0	RR
2013	326	17	3	0	RR
2014	343	5	3	0	RR
1902	0	0	0	0	SA
1903	0	0	0	0	SA
1968	0	0	0	0	SA
1969	0	0	0	0	SA
[truncated: 472 more rows]

## Sheet: Breed Codes
CODE	BREED
ACD	AUSTRALIAN CATTLE DOG
AK	AKITA
AM	ALASKAN MALAMUTE
ANS	ANATOLIAN SHEPHERD
AS	AUSTRALIAN SHEPHERD
BC	BEARDED COLLIE
BCF	BICHON FRISE
BCO	BORDER COLLIE
BF	BOUVIER DES FLANDRES
BL	BLOODHOUND
BM	BELGIAN MALINOIS
BMD	BERNESE MOUNTAIN DOG
BMF	BULLMASTIFF
BS	BRITTANY
BSD	BELGIAN SHEEPDOG
BT	BELGIAN TERVUREN
BX	BOXER
CB	CHESAPEAKE BAY RETRIEVER
CC	CHOW CHOW
DP	DOBERMAN PINSCHER
DTR	NOVA SCOTIA DUCK TOLLING RETRIEVER
EN	ENGLISH SPRINGER SPANIEL
ES	ENGLISH SETTER
FB	BRIARD
FR	FLAT-COATED RETRIEVER
GCS	GIANT SCHNAUZER
GD	GREAT DANE
GP	GREAT PYRENEES
GR	GOLDEN RETRIEVER
GS	GERMAN SHEPHERD
GSE	GORDON SETTER
GSP	GERMAN SHORTHAIR POINTER
GWP	GERMAN WIREHAIRED POINTER
HAV	HAVANESE
IR	IRISH SETTER
IWS	IRISH WATER SPANIEL
IWS	IRISH WOLFHOUND
KCS	CAVALIER KING CHARLES SPANIEL
KE	KEESHOND
LB	LEONBERGER
LR	LABRADOR RETRIEVER
MAS	AMERICAN/MINI AUSTRALIAN SHEPHERD
MF	MASTIFF
NF	NEWFOUNDLAND
PO	POODLE
PW	PORTUGUESE WATER DOG
RO	ROTTWEILER
RR	RHODESIAN RIDGEBACK
SA	SAMOYED
SD	OLD ENGLISH SHEEPDOG
SI	SPINONE ITALIANO
SMH	GREATER SWISS MOUNTAIN DOG
SP	CHINESE SHAR-PEI
SS	SHETLAND SHEEPDOG
STA	AMERICAN STAFFORDSHIRE TERRIER
TM	TIBETAN MASTIFF
VZ	VIZSLA
WCP	PEMBROKE WELSH CORGI
WE	WEIMARANER
WS	WELSH SPRINGER SPANIEL
